# Supplementary material for: PMEL governs autosomal dominant inheritance of white-tail independent of yellow body plumage in chickens (Gallus gallus domesticus)
Source: Poult Sci. 2025 Nov 16;105(1):106127. doi: 10.1016/j.psj.2025.106127 (PMC12671367; doi:10.1016/j.psj.2025.106127)
Supplement: Supplementary file 3 [file mmc3.xlsx]

## Sheet: Table S1 primers information
Table S1. qPCR primers used in this study.
Primer name	Primer sequences (5'-3')
PMEL-F	CTATGGCACCTTCTCCACTGAGC
PMEL-R	GCATGTCACCGTCAGCTCCAC
TYR-F	GAATGGCTCAATGTCCCAAGTACAA
TYR-R	AAACTTCTAGCATGGGTCTGTGTCT
TYRP1-F	TGATCCCATTTTTGTGCTCCTGC
TYRP1-R	TGTCCAATAGGGGCATTCTCCAG
DCT-F	ATGCCTTTCCCTGCATGAGTTTG
DCT-R	TATGGAGGTTCAGCATCGGTGAG
KIT-F	ACATAGACCCAACGCAACTTCCT
KIT-R	AGCAGTGGCTTCAACAACCTTTC
SOX10-F	GCTCAGTAAGACCTTGGGGAAGC
SOX10-R	AGCCGCTCTGCCTCTTCAATAA
EDN3-F	GATCAACACCCCAGAGAGGACTG
EDN3-R	ACCGAAATGAAGGCTGGGAAGTA
OCA2-F	TGTTTCCAAGCAGGAACTGAGGA
OCA2-R	AAGGAGACCAGAACAACAAGGCA
GAPDH-F	TAAGGCTGTGGGGAAAGTCATCC
GAPDH-R	TCAACAACAGAGACATTGGGGGT
