# Supplementary material for: PMEL governs autosomal dominant inheritance of white-tail independent of yellow body plumage in chickens (Gallus gallus domesticus)
Source: Poult Sci. 2025 Nov 16;105(1):106127. doi: 10.1016/j.psj.2025.106127 (PMC12671367; doi:10.1016/j.psj.2025.106127)
Supplement: Supplementary file 4 [file mmc4.xlsx]

## Sheet: Table S2 sample information
Table S2. List of samples used for whole-genome sequencing and overview of whole genome sequencing data.
Sample ID	Sampling locality	Sex	Tail Color Phenotype	BioProjecta	BioSamplea	SRA accession	Mean depth	Genome Coverage (%)	Reference
3347	Meizhou, China	Male	White	PRJNA1290005	SAMN49907307	SRR34488317	12.09	96.85	This study
3323	Meizhou, China	Male	White	PRJNA1290005	SAMN49907308	SRR34488324	14.89	96.42	This study
3350	Meizhou, China	Male	White	PRJNA1290005	SAMN49907309	SRR34488315	13.58	96.35	This study
3326	Meizhou, China	Male	White	PRJNA1290005	SAMN49907310	SRR34488323	11.73	96.71	This study
3327	Meizhou, China	Male	White	PRJNA1290005	SAMN49907311	SRR34488322	11.9	96.65	This study
2969	Meizhou, China	Male	White	PRJNA1290005	SAMN49907312	SRR34488340	10.57	96.58	This study
2970	Meizhou, China	Male	White	PRJNA1290005	SAMN49907313	SRR34488339	10.94	96.66	This study
2971	Meizhou, China	Male	White	PRJNA1290005	SAMN49907314	SRR34488337	12.16	96.23	This study
2972	Meizhou, China	Male	White	PRJNA1290005	SAMN49907315	SRR34488336	12.4	96.8	This study
2965	Meizhou, China	Male	White	PRJNA1290005	SAMN49907316	SRR34488342	13.77	96.89	This study
3343	Meizhou, China	Male	White	PRJNA1290005	SAMN49907317	SRR34488320	10.56	96.58	This study
3344	Meizhou, China	Male	White	PRJNA1290005	SAMN49907318	SRR34488319	10.88	96.58	This study
2967	Meizhou, China	Male	White	PRJNA1290005	SAMN49907319	SRR34488341	12.29	96.24	This study
3241	Meizhou, China	Male	White	PRJNA1290005	SAMN49907320	SRR34488332	11.76	96.61	This study
3304	Meizhou, China	Male	White	PRJNA1290005	SAMN49907321	SRR34488331	11.15	96.67	This study
3306	Meizhou, China	Male	White	PRJNA1290005	SAMN49907322	SRR34488330	10.96	96.11	This study
2956	Meizhou, China	Male	White	PRJNA1290005	SAMN49907323	SRR34488346	10.69	96.63	This study
2959	Meizhou, China	Male	White	PRJNA1290005	SAMN49907324	SRR34488344	13.11	96.81	This study
2986	Meizhou, China	Male	White	PRJNA1290005	SAMN49907325	SRR34488333	10.67	96.65	This study
2935	Meizhou, China	Male	White	PRJNA1290005	SAMN49907326	SRR34488305	13.83	96.92	This study
2936	Meizhou, China	Male	White	PRJNA1290005	SAMN49907327	SRR34488304	11.61	96.67	This study
3318	Meizhou, China	Male	White	PRJNA1290005	SAMN49907329	SRR34488328	10.18	96.6	This study
3316	Meizhou, China	Male	White	PRJNA1290005	SAMN49907330	SRR34488329	10.29	96.6	This study
3338	Meizhou, China	Male	White	PRJNA1290005	SAMN49907331	SRR34488321	10.45	96.04	This study
2698	Meizhou, China	Male	White	PRJNA1290005	SAMN49907332	SRR34488350	11.06	96.12	This study
2765	Meizhou, China	Male	White	PRJNA1290005	SAMN49907333	SRR34488349	10.65	96.56	This study
3351	Meizhou, China	Male	White	PRJNA1290005	SAMN49907334	SRR34488314	12.1	96.81	This study
3353	Meizhou, China	Male	White	PRJNA1290005	SAMN49907335	SRR34488312	12.14	96.22	This study
2931	Meizhou, China	Male	White	PRJNA1290005	SAMN49907336	SRR34488308	11.26	96.18	This study
2933	Meizhou, China	Male	White	PRJNA1290005	SAMN49907337	SRR34488306	10.89	96.59	This study
3319	Meizhou, China	Male	White	PRJNA1290005	SAMN49907338	SRR34488326	13.56	96.85	This study
2937	Meizhou, China	Male	White	PRJNA1290005	SAMN49907328	SRR34488348	10.94	96.57	This study
2963	Meizhou, China	Male	black	PRJNA1290005	SAMN49907339	SRR34488343	10.93	96.09	This study
3345	Meizhou, China	Male	black	PRJNA1290005	SAMN49907340	SRR34488318	13.89	96.9	This study
2983	Meizhou, China	Male	black	PRJNA1290005	SAMN49907341	SRR34488334	14.88	96.93	This study
2951	Meizhou, China	Male	black	PRJNA1290005	SAMN49907342	SRR34488347	12.19	96.8	This study
3355	Meizhou, China	Male	black	PRJNA1290005	SAMN49907343	SRR34488311	14.43	96.88	This study
3356	Meizhou, China	Male	black	PRJNA1290005	SAMN49907344	SRR34488310	13.36	96.25	This study
3320	Meizhou, China	Male	black	PRJNA1290005	SAMN49907345	SRR34488325	15.17	97.11	This study
2980	Meizhou, China	Male	black	PRJNA1290005	SAMN49907346	SRR34488335	12.16	96.79	This study
2769	Meizhou, China	Male	black	PRJNA1290005	SAMN49907347	SRR34488338	13.62	96.83	This study
2958	Meizhou, China	Male	black	PRJNA1290005	SAMN49907348	SRR34488345	12.49	96.83	This study
3357	Meizhou, China	Male	black	PRJNA1290005	SAMN49907349	SRR34488309	12.07	96.7	This study
3352	Meizhou, China	Male	black	PRJNA1290005	SAMN49907350	SRR34488313	13.31	96.77	This study
2932	Meizhou, China	Male	black	PRJNA1290005	SAMN49907351	SRR34488307	12.23	96.17	This study
2797	Meizhou, China	Male	black	PRJNA1290005	SAMN49907352	SRR34488316	13.91	96.37	This study
2782	Meizhou, China	Male	black	PRJNA1290005	SAMN49907353	SRR34488327	13.18	96.24	This study
GX01	Guiping, China	Female	black	PRJNA482210	SAMN09700399	SRR7613984	8.38	96.71	Huang et al. 2020
GX03	Guiping, China	Female	black	PRJNA482210	SAMN09700400	SRR7613983	11.75	97.21	Huang et al. 2020
GX04	Guiping, China	Male	black	PRJNA482210	SAMN09700401	SRR7613982	8.74	96.69	Huang et al. 2020
GX05	Guiping, China	Male	black	PRJNA482210	SAMN09700402	SRR7613981	8.04	96.49	Huang et al. 2020
GX23	Guiping, China	Male	black	PRJNA482210	SAMN09700403	SRR7613988	8.84	96.82	Huang et al. 2020
GX24	Guiping, China	Male	black	PRJNA482210	SAMN09700404	SRR7613987	8.01	96.38	Huang et al. 2020
GX25	Guiping, China	Male	black	PRJNA482210	SAMN09700405	SRR7613986	10.53	96.93	Huang et al. 2020
GX26	Guiping, China	Male	black	PRJNA482210	SAMN09700406	SRR7613985	9.67	96.94	Huang et al. 2020
GX28	Guiping, China	Male	black	PRJNA482210	SAMN09700407	SRR7613990	9.77	96.14	Huang et al. 2020
GX32	Guiping, China	Male	black	PRJNA482210	SAMN09700408	SRR7613989	10.46	96.29	Huang et al. 2020
HT01	Changting, China	Female	black	PRJNA482210	SAMN09700409	SRR7614012	8.93	96.75	Huang et al. 2020
HT02	Changting, China	Female	black	PRJNA482210	SAMN09700410	SRR7614011	11.7	97.13	Huang et al. 2020
HT10	Changting, China	Female	black	PRJNA482210	SAMN09700411	SRR7614014	8.28	93.21	Huang et al. 2020
HT13	Changting, China	Female	black	PRJNA482210	SAMN09700412	SRR7614013	11.51	97.03	Huang et al. 2020
HT15	Changting, China	Female	black	PRJNA482210	SAMN09700413	SRR7614016	9.45	96.69	Huang et al. 2020
HT17	Changting, China	Female	black	PRJNA482210	SAMN09700414	SRR7614015	11.27	97.04	Huang et al. 2020
HT18	Changting, China	Female	black	PRJNA482210	SAMN09700415	SRR7614018	10.1	96.99	Huang et al. 2020
HT22	Changting, China	Female	black	PRJNA482210	SAMN09700416	SRR7614017	10.88	97.12	Huang et al. 2020
HT25	Changting, China	Female	black	PRJNA482210	SAMN09700417	SRR7614020	9.81	96.9	Huang et al. 2020
HT26	Changting, China	Female	black	PRJNA482210	SAMN09700418	SRR7614019	8.94	96.44	Huang et al. 2020
HX01	Xinyi, China	Female	black	PRJNA482210	SAMN09700489	SRR7614024	14.2	97.12	Huang et al. 2020
HX03	Xinyi, China	Female	black	PRJNA482210	SAMN09700490	SRR7614023	9.66	96.14	Huang et al. 2020
HX05	Xinyi, China	Female	black	PRJNA482210	SAMN09700491	SRR7614026	9.19	96.33	Huang et al. 2020
HX13	Xinyi, China	Female	black	PRJNA482210	SAMN09700492	SRR7614025	9.77	96.36	Huang et al. 2020
HX14	Xinyi, China	Female	black	PRJNA482210	SAMN09700493	SRR7614028	9.79	96.35	Huang et al. 2020
HX18	Xinyi, China	Female	black	PRJNA482210	SAMN09700494	SRR7614027	7.95	95.85	Huang et al. 2020
HX20	Xinyi, China	Female	black	PRJNA482210	SAMN09700495	SRR7614030	7.24	95.44	Huang et al. 2020
HX25	Xinyi, China	Male	black	PRJNA482210	SAMN09700496	SRR7614029	9.29	95.96	Huang et al. 2020
HX28	Xinyi, China	Male	black	PRJNA482210	SAMN09700497	SRR7614022	8.33	95.23	Huang et al. 2020
HX31	Xinyi, China	Male	black	PRJNA482210	SAMN09700498	SRR7614021	9.07	95.4	Huang et al. 2020
HY01	Huiyang, China	Male	black	PRJNA482210	SAMN09700429	SRR7613996	7.54	95.35	Huang et al. 2020
HY02	Huiyang, China	Male	black	PRJNA482210	SAMN09700430	SRR7613995	7.46	95.53	Huang et al. 2020
HY03	Huiyang, China	Male	black	PRJNA482210	SAMN09700431	SRR7613994	7.38	95.52	Huang et al. 2020
HY05	Huiyang, China	Male	black	PRJNA482210	SAMN09700432	SRR7613993	8.43	95.72	Huang et al. 2020
HY11	Huiyang, China	Female	black	PRJNA482210	SAMN09700433	SRR7614000	7.39	95.92	Huang et al. 2020
HY12	Huiyang, China	Female	black	PRJNA482210	SAMN09700434	SRR7613999	7.46	95.6	Huang et al. 2020
HY13	Huiyang, China	Female	black	PRJNA482210	SAMN09700435	SRR7613998	11.75	96.68	Huang et al. 2020
HY27	Huiyang, China	Female	black	PRJNA482210	SAMN09700436	SRR7613997	9.96	96.21	Huang et al. 2020
HY29	Huiyang, China	Female	black	PRJNA482210	SAMN09700437	SRR7613992	8.33	95.79	Huang et al. 2020
HY30	Huiyang, China	Female	black	PRJNA482210	SAMN09700438	SRR7613991	9.21	96.12	Huang et al. 2020
JH26	Jingzhou, China	Female	black	PRJNA482210	SAMN09700439	SRR7613969	9.04	95.83	Huang et al. 2020
JH27	Jingzhou, China	Female	black	PRJNA482210	SAMN09700440	SRR7613970	9.48	96.09	Huang et al. 2020
JH28	Jingzhou, China	Female	black	PRJNA482210	SAMN09700441	SRR7613967	9.05	96.07	Huang et al. 2020
JH30	Jingzhou, China	Female	black	PRJNA482210	SAMN09700442	SRR7613968	7.96	95.8	Huang et al. 2020
JH34	Jingzhou, China	Male	black	PRJNA482210	SAMN09700443	SRR7613965	9.72	96.88	Huang et al. 2020
JH35	Jingzhou, China	Male	black	PRJNA482210	SAMN09700444	SRR7613966	12.41	96.83	Huang et al. 2020
JH38	Jingzhou, China	Female	black	PRJNA482210	SAMN09700445	SRR7613963	7.91	95.73	Huang et al. 2020
JH43	Jingzhou, China	Male	black	PRJNA482210	SAMN09700446	SRR7613964	9.73	96.59	Huang et al. 2020
JH45	Jingzhou, China	Male	black	PRJNA482210	SAMN09700447	SRR7613961	8.78	96.05	Huang et al. 2020
JH46	Jingzhou, China	Male	black	PRJNA482210	SAMN09700448	SRR7613962	9.29	96.22	Huang et al. 2020
a BioSample, acess id of sample in NCBI database.
b BioProject, acess id of research project in NCBI database.
c Depth calculated based on raw reads.
d Percentage of genome that were covered by mapped reads.
