# Supplementary material for: PMEL governs autosomal dominant inheritance of white-tail independent of yellow body plumage in chickens (Gallus gallus domesticus)
Source: Poult Sci. 2025 Nov 16;105(1):106127. doi: 10.1016/j.psj.2025.106127 (PMC12671367; doi:10.1016/j.psj.2025.106127)
Supplement: Supplementary file 5 [file mmc5.xlsx]

## Sheet: Table S3 snp annotation
Table S3. Annotation of genome-wide suggestive or significant SNPs associated with white-tailed traits.
CHR	POS	REF	ALT	P-value	FEATURE	Candidate/Nearst gene
1	178323305	T	C	7.38344e-07	intronic	ATP8A2
1	178323472	A	G	7.38344e-07	intronic	ATP8A2
1	178324307	A	G	7.38344e-07	intronic	ATP8A2
2	97496229	C	T	7.50696e-07	intergenic	GNAL, PIEZO2
2	97606206	A	G	1.20638e-06	intergenic	GNAL, PIEZO2
2	98323937	A	T	4.22485e-08	intronic	ENSGALG00000050840
2	98323948	A	C	1.16268e-07	intronic	ENSGALG00000050840
3	45356414	A	C	1.19231e-06	intronic	MAP3K4
3	45988653	G	A	9.54987e-07	intergenic	SF3B5, STX11
5	7390247	T	G	9.1794e-07	intergenic	ENSGALG00000063907,SYT9
5	8329175	T	C	1.06711e-07	intronic	ENSGALG00000005540
5	53705238	A	G	5.9064e-07	intronic	ENSGALG00000011858
9	3536118	T	C	1.0909e-06	intronic	ENSGALG00000006724
9	3537524	T	G	1.26195e-07	intronic	ENSGALG00000006724
11	14488391	T	C	2.93073e-07	intronic	WWOX
11	14492732	G	A	2.2718e-07	intronic	WWOX
11	14912852	G	A	6.82036e-08	intergenic	DYNLRB2, MAF
11	15500989	A	T	7.30422e-08	intronic	GAN
11	15525393	C	G	8.11622e-07	intronic	CMIP
11	15680455	C	G	3.46635e-07	intronic	PLCG2
11	17504270	T	C	9.2278e-07	intergenic	IRF8, FOXF1
11	17504311	T	C	9.2278e-07	intergenic	IRF8, FOXF1
11	17504326	C	T	9.2278e-07	intergenic	IRF8, FOXF1
14	6664273	C	G	8.71062e-08	intronic	NTHL1
14	6664325	A	C	8.71062e-08	intronic	NTHL1
14	6664399	C	T	9.45323e-07	intronic	NTHL1
14	6664588	T	A	1.19114e-06	intronic	NTHL1
14	6666181	T	C	2.74002e-07	intronic	TSC2
14	6669451	A	G	9.45323e-07	intronic	TSC2
14	6694447	C	T	1.20127e-06	intronic	TSC2
14	6722165	C	G	1.22261e-06	intronic	PKD1
14	7131314	C	T	5.20475e-07	intronic	PRKCB
14	7137087	T	C	3.00646e-08	intergenic	CACNG3, PRKCB
14	7137088	G	A	5.77155e-07	intergenic	CACNG3, PRKCB
14	7149261	C	T	1.30713e-06	intronic	CACNG3
14	7393348	G	A	5.03823e-07	intronic	USP31
14	7393357	C	T	7.08964e-07	intronic	USP31
14	7393363	A	G	7.08964e-07	intronic	USP31
14	7393516	A	G	2.46171e-07	intronic	USP31
14	7405351	C	T	1.30713e-06	intronic	USP31
14	7431658	A	T	8.9008e-07	intronic	ENSGALG00000047475
14	7560897	T	C	1.81688e-07	intergenic	ENSGALG00000006290, KDM8
14	8238310	A	G	8.66126e-07	intergenic	NOMO3, XYLT1
14	11554683	G	A	1.08126e-06	intronic	RBFOX1
14	11585336	G	A	1.08126e-06	intronic	RBFOX1
14	12573809	A	G	9.46354e-07	intronic	AXIN1
33	1686152	A	G	1.00583e-07	intronic	ENSGALG00000056439
33	7010866	C	T	1.93969e-07	intronic	ENSGALG00000041592
33	7070559	G	A	2.85593e-07	intronic	IKZF4
33	7072262	G	C	1.33632e-06	intronic	IKZF4
33	7075755	T	C	5.5492e-07	exonic	IKZF4
33	7093638	T	C	1.35069e-08	exonic	PMEL
33	7093765	G	A	7.26865e-07	exonic	PMEL
33	7104406	G	A	8.93869e-07	intronic	PYM1
33	7104584	C	T	1.04279e-06	intronic	PYM1
33	7289244	A	T	5.95464e-07	intronic	SENP1
