# Supplementary material for: PMEL governs autosomal dominant inheritance of white-tail independent of yellow body plumage in chickens (Gallus gallus domesticus)
Source: Poult Sci. 2025 Nov 16;105(1):106127. doi: 10.1016/j.psj.2025.106127 (PMC12671367; doi:10.1016/j.psj.2025.106127)
Supplement: Supplementary file 6 [file mmc6.xlsx]

## Sheet: Table S4  indel annotation
Table S4. Annotation of genome-wide suggestive or significant InDels associated with white-tailed traits.
CHR	POS	REF	ALT	P-value	FEATURE	Candidate/Nearst gene
1	147876228	CATAT	C	2.08548e-06	intronic	GPR180
1	163087440	G	GTCTCTCAC	1.35883e-05	intergenic	PCDH9, PCDH20
1	163088007	GTAATCA	G	1.35883e-05	intergenic	PCDH9, PCDH20
1	176163906	TA	T	1.16294e-05	intronic	FRY
1	184664923	T	TTGA	1.73315e-05	intronic	ARHGAP42
2	109792996	AG	A	2.50336e-06	intergenic	ST18, ENSGALG00000063072
2	109792997	AAAACAAC	A	2.50336e-06	intergenic	ST18, ENSGALG00000063072
2	109812405	ATAT	A	1.359e-05	intergenic	ST18, ENSGALG00000063072
3	43855741	G	GA	1.69993e-05	intergenic	PDE10A, QKI
3	44766254	AT	A	1.69919e-05	intronic	PARK2
3	44859715	T	TGA	1.69919e-05	intronic	PARK2
3	52167615	TA	T	1.69919e-05	intronic	DYNLT1
4	40847563	TA	T	1.44255e-05	intergenic	TENM3, AGA
5	53705272	TA	T	1.73337e-06	intronic	ENSGALG00000011858
6	30245115	C	CT	1.03967e-05	intergenic	EMX2, ENSGALG00000009304
8	30199051	C	CT	9.34172e-06	intergenic	ENSGALG00000066440
11	12255199	CA	C	6.07696e-06	intergenic	CDH8, CDH11
11	12255201	AG	A	6.07696e-06	intergenic	CDH8, CDH11
11	12255213	A	AC	6.07696e-06	intergenic	CDH8, CDH11
11	12255215	C	CT	5.9541e-06	intergenic	CDH8, CDH11
11	15127785	G	GA	9.48266e-06	intronic	DYNLRB2
11	15357688	A	AG	5.32013e-07	intergenic	CDYL2, CMC2
11	15357690	GA	G	5.32013e-07	intergenic	CDYL2, CMC2
11	15523460	C	CT	1.60531e-05	intronic	CMIP
11	15731299	G	GT	1.66836e-05	intergenic	PLCG2, SDR42E1
11	15731300	TC	T	1.66836e-05	intergenic	PLCG2, SDR42E1
11	16920360	GT	G	1.08622e-05	intronic	CRISPLD2
12	3590290	GC	G	9.44288e-06	intronic	ENSGALG00000029621
14	7131783	A	AAAT	8.43907e-06	intronic	PRKCB
14	7193161	C	CT	7.83242e-06	intronic	RBBP6
14	8237777	C	CG	1.04487e-05	intergenic	NOMO3, XYLT1
14	8237778	GT	G	1.04487e-05	intergenic	NOMO3, XYLT1
14	8583987	CT	C	2.66328e-06	intergenic	XYLT1, ENSGALG00000051431
14	11055751	GA	G	2.22585e-06	intergenic	METTL22, RBFOX1
14	11586086	A	AATCACATCAATTAC	1.22886e-06	intronic	RBFOX1
14	11586831	AAC	A	5.31113e-06	intronic	RBFOX1
14	12572868	CCG	C	2.50261e-06	intronic	AXIN1
14	12572870	A	ATT	2.50261e-06	intronic	AXIN1
15	7683908	A	ATGCCAC	8.33344e-06	intergenic	CRYBB1, ENSGALG00000026119
33	7071001	C	CCAGCACCCCGCGGCA	2.68401e-06	intronic	IKZF4
33	7270912	T	TG	1.68272e-05	intronic	SENP1
33	7289221	TGGTCCCCATAA	T	1.74796e-06	intronic	SENP1
