# Supplementary material for: PMEL governs autosomal dominant inheritance of white-tail independent of yellow body plumage in chickens (Gallus gallus domesticus)
Source: Poult Sci. 2025 Nov 16;105(1):106127. doi: 10.1016/j.psj.2025.106127 (PMC12671367; doi:10.1016/j.psj.2025.106127)
Supplement: Supplementary file 7 [file mmc7.xlsx]

## Sheet: Table S5 fst
Table S5. The top 1% selective signals and potential selective genes by FST method.
CHR	Start	End	FST	Ensembl gene
Z	4010001	4060000	0.123313	ENSGALG00000035773
Z	4020001	4070000	0.131801	ENSGALG00000035773
Z	4030001	4080000	0.117355	ENSGALG00000035773
Z	4980001	5030000	0.105212	ENSGALG00000067035
Z	6220001	6270000	0.112553	ENSGALG00000002413
Z	6230001	6280000	0.101146	ENSGALG00000002413
Z	6440001	6490000	0.107498	ENSGALG00000002413
Z	10480001	10530000	0.10607	ENSGALG00000003353
Z	10490001	10540000	0.0981519	ENSGALG00000003353
Z	10510001	10560000	0.0963062	ENSGALG00000003365
Z	10510001	10560000	0.0963062	ENSGALG00000003353
Z	10790001	10840000	0.101273	ENSGALG00000023552
Z	10790001	10840000	0.101273	ENSGALG00000059506
Z	10800001	10850000	0.117769	ENSGALG00000023552
Z	10810001	10860000	0.125957	ENSGALG00000023552
Z	10820001	10870000	0.133044	ENSGALG00000023552
Z	10830001	10880000	0.125146	ENSGALG00000023552
Z	10840001	10890000	0.116243	ENSGALG00000023552
Z	10840001	10890000	0.116243	ENSGALG00000013372
Z	10850001	10900000	0.104266	ENSGALG00000013372
Z	10900001	10950000	0.0979955	ENSGALG00000058157
Z	10900001	10950000	0.0979955	ENSGALG00000013372
Z	10900001	10950000	0.0979955	ENSGALG00000013376
Z	10900001	10950000	0.0979955	ENSGALG00000013377
Z	12890001	12940000	0.0970067	ENSGALG00000066368
Z	12890001	12940000	0.0970067	ENSGALG00000024621
Z	12890001	12940000	0.0970067	ENSGALG00000063455
Z	12890001	12940000	0.0970067	ENSGALG00000014832
Z	12890001	12940000	0.0970067	ENSGALG00000014835
Z	12890001	12940000	0.0970067	ENSGALG00000064883
Z	12890001	12940000	0.0970067	ENSGALG00000059341
Z	12900001	12950000	0.104136	ENSGALG00000066368
Z	12900001	12950000	0.104136	ENSGALG00000024621
Z	12900001	12950000	0.104136	ENSGALG00000063455
Z	12900001	12950000	0.104136	ENSGALG00000014832
Z	12900001	12950000	0.104136	ENSGALG00000014835
Z	12900001	12950000	0.104136	ENSGALG00000064883
Z	12910001	12960000	0.115424	ENSGALG00000066368
Z	12910001	12960000	0.115424	ENSGALG00000024621
Z	12910001	12960000	0.115424	ENSGALG00000063455
Z	12910001	12960000	0.115424	ENSGALG00000014832
Z	12910001	12960000	0.115424	ENSGALG00000014835
Z	12910001	12960000	0.115424	ENSGALG00000064883
Z	12920001	12970000	0.117782	ENSGALG00000066368
Z	12920001	12970000	0.117782	ENSGALG00000063455
Z	12920001	12970000	0.117782	ENSGALG00000014835
Z	12920001	12970000	0.117782	ENSGALG00000064883
Z	12920001	12970000	0.117782	ENSGALG00000014840
Z	12930001	12980000	0.11501	ENSGALG00000063455
Z	12930001	12980000	0.11501	ENSGALG00000014835
Z	12930001	12980000	0.11501	ENSGALG00000014840
Z	14770001	14820000	0.0996761	ENSGALG00000054867
Z	14770001	14820000	0.0996761	ENSGALG00000068399
Z	14770001	14820000	0.0996761	ENSGALG00000049954
Z	14770001	14820000	0.0996761	ENSGALG00000014880
Z	14780001	14830000	0.132206	ENSGALG00000068399
Z	14780001	14830000	0.132206	ENSGALG00000049954
Z	14780001	14830000	0.132206	ENSGALG00000014880
Z	14790001	14840000	0.138674	ENSGALG00000068399
Z	14790001	14840000	0.138674	ENSGALG00000049954
Z	14790001	14840000	0.138674	ENSGALG00000014880
Z	14800001	14850000	0.131853	ENSGALG00000014880
Z	14810001	14860000	0.123637	ENSGALG00000014880
Z	16150001	16200000	0.0973127	ENSGALG00000053142
Z	16150001	16200000	0.0973127	ENSGALG00000062072
Z	16150001	16200000	0.0973127	ENSGALG00000014911
Z	16150001	16200000	0.0973127	ENSGALG00000028026
Z	16160001	16210000	0.11091	ENSGALG00000053142
Z	16160001	16210000	0.11091	ENSGALG00000062072
Z	16160001	16210000	0.11091	ENSGALG00000014911
Z	16170001	16220000	0.116129	ENSGALG00000053142
Z	16170001	16220000	0.116129	ENSGALG00000062072
Z	16170001	16220000	0.116129	ENSGALG00000014911
Z	16180001	16230000	0.126013	ENSGALG00000053142
Z	16180001	16230000	0.126013	ENSGALG00000062072
Z	16180001	16230000	0.126013	ENSGALG00000014911
Z	16190001	16240000	0.128568	ENSGALG00000053142
Z	16190001	16240000	0.128568	ENSGALG00000014911
Z	16200001	16250000	0.131396	ENSGALG00000014911
Z	16210001	16260000	0.128343	ENSGALG00000014911
Z	16220001	16270000	0.117886	ENSGALG00000014911
Z	16330001	16380000	0.0933336	ENSGALG00000014911
Z	16340001	16390000	0.0949038	ENSGALG00000014911
Z	16350001	16400000	0.0963559	ENSGALG00000014911
Z	16360001	16410000	0.0926663	ENSGALG00000014911
Z	16480001	16530000	0.0941404	ENSGALG00000067945
Z	16480001	16530000	0.0941404	ENSGALG00000065075
Z	16480001	16530000	0.0941404	ENSGALG00000062452
Z	16480001	16530000	0.0941404	ENSGALG00000055609
Z	16550001	16600000	0.0934252	ENSGALG00000020561
Z	16560001	16610000	0.100497	ENSGALG00000020561
Z	16570001	16620000	0.0958069	ENSGALG00000020561
Z	16620001	16670000	0.103202	ENSGALG00000064519
Z	16620001	16670000	0.103202	ENSGALG00000058626
Z	16620001	16670000	0.103202	ENSGALG00000027707
Z	16620001	16670000	0.103202	ENSGALG00000013546
Z	16620001	16670000	0.103202	ENSGALG00000013548
Z	16630001	16680000	0.138201	ENSGALG00000058626
Z	16630001	16680000	0.138201	ENSGALG00000027707
Z	16630001	16680000	0.138201	ENSGALG00000013546
Z	16630001	16680000	0.138201	ENSGALG00000046188
Z	16630001	16680000	0.138201	ENSGALG00000013548
Z	16640001	16690000	0.16934	ENSGALG00000058626
Z	16640001	16690000	0.16934	ENSGALG00000013546
Z	16640001	16690000	0.16934	ENSGALG00000046188
Z	16640001	16690000	0.16934	ENSGALG00000013548
Z	16650001	16700000	0.185797	ENSGALG00000058626
Z	16650001	16700000	0.185797	ENSGALG00000026704
Z	16650001	16700000	0.185797	ENSGALG00000013546
Z	16650001	16700000	0.185797	ENSGALG00000046188
Z	16650001	16700000	0.185797	ENSGALG00000013548
Z	16660001	16710000	0.169059	ENSGALG00000058626
Z	16660001	16710000	0.169059	ENSGALG00000026704
Z	16660001	16710000	0.169059	ENSGALG00000021770
Z	16660001	16710000	0.169059	ENSGALG00000025221
Z	16660001	16710000	0.169059	ENSGALG00000025278
Z	16660001	16710000	0.169059	ENSGALG00000054950
Z	16660001	16710000	0.169059	ENSGALG00000013546
Z	16660001	16710000	0.169059	ENSGALG00000046188
Z	16660001	16710000	0.169059	ENSGALG00000013548
Z	16670001	16720000	0.15603	ENSGALG00000026704
Z	16670001	16720000	0.15603	ENSGALG00000021770
Z	16670001	16720000	0.15603	ENSGALG00000025221
Z	16670001	16720000	0.15603	ENSGALG00000025278
Z	16670001	16720000	0.15603	ENSGALG00000054950
Z	16670001	16720000	0.15603	ENSGALG00000046188
Z	16680001	16730000	0.134106	ENSGALG00000026704
Z	16680001	16730000	0.134106	ENSGALG00000021770
Z	16680001	16730000	0.134106	ENSGALG00000025221
Z	16680001	16730000	0.134106	ENSGALG00000025278
Z	16680001	16730000	0.134106	ENSGALG00000054950
Z	16680001	16730000	0.134106	ENSGALG00000046188
Z	16680001	16730000	0.134106	ENSGALG00000060958
Z	16690001	16740000	0.123432	ENSGALG00000026704
Z	16690001	16740000	0.123432	ENSGALG00000021770
Z	16690001	16740000	0.123432	ENSGALG00000025221
Z	16690001	16740000	0.123432	ENSGALG00000025278
Z	16690001	16740000	0.123432	ENSGALG00000054950
Z	16690001	16740000	0.123432	ENSGALG00000028595
Z	16690001	16740000	0.123432	ENSGALG00000014700
Z	16690001	16740000	0.123432	ENSGALG00000046188
Z	16690001	16740000	0.123432	ENSGALG00000060958
Z	16700001	16750000	0.109901	ENSGALG00000026704
Z	16700001	16750000	0.109901	ENSGALG00000021770
Z	16700001	16750000	0.109901	ENSGALG00000025221
Z	16700001	16750000	0.109901	ENSGALG00000025278
Z	16700001	16750000	0.109901	ENSGALG00000054950
Z	16700001	16750000	0.109901	ENSGALG00000028595
Z	16700001	16750000	0.109901	ENSGALG00000014700
Z	16700001	16750000	0.109901	ENSGALG00000046188
Z	16700001	16750000	0.109901	ENSGALG00000060958
Z	16710001	16760000	0.102742	ENSGALG00000028595
Z	16710001	16760000	0.102742	ENSGALG00000014700
Z	16710001	16760000	0.102742	ENSGALG00000060958
Z	16810001	16860000	0.105539	ENSGALG00000014711
Z	16820001	16870000	0.102335	ENSGALG00000060948
Z	16820001	16870000	0.102335	ENSGALG00000014711
Z	16830001	16880000	0.0982401	ENSGALG00000060948
Z	16830001	16880000	0.0982401	ENSGALG00000058807
Z	16830001	16880000	0.0982401	ENSGALG00000014711
Z	16830001	16880000	0.0982401	ENSGALG00000062774
Z	16840001	16890000	0.0926166	ENSGALG00000060948
Z	16840001	16890000	0.0926166	ENSGALG00000058807
Z	16840001	16890000	0.0926166	ENSGALG00000014711
Z	16840001	16890000	0.0926166	ENSGALG00000062774
Z	16840001	16890000	0.0926166	ENSGALG00000014712
Z	16890001	16940000	0.0978396	ENSGALG00000014713
Z	16890001	16940000	0.0978396	ENSGALG00000014712
Z	16940001	16990000	0.0972327	ENSGALG00000014713
Z	16940001	16990000	0.0972327	ENSGALG00000030800
Z	16950001	17000000	0.122655	ENSGALG00000014713
Z	16950001	17000000	0.122655	ENSGALG00000030800
Z	16960001	17010000	0.142521	ENSGALG00000014713
Z	16960001	17010000	0.142521	ENSGALG00000030800
Z	16970001	17020000	0.156894	ENSGALG00000055427
Z	16970001	17020000	0.156894	ENSGALG00000014713
Z	16970001	17020000	0.156894	ENSGALG00000030800
Z	16980001	17030000	0.149947	ENSGALG00000055427
Z	16980001	17030000	0.149947	ENSGALG00000064209
Z	16980001	17030000	0.149947	ENSGALG00000030800
Z	16980001	17030000	0.149947	ENSGALG00000014716
Z	16990001	17040000	0.127714	ENSGALG00000055427
Z	16990001	17040000	0.127714	ENSGALG00000064209
Z	16990001	17040000	0.127714	ENSGALG00000030800
Z	16990001	17040000	0.127714	ENSGALG00000014716
Z	17000001	17050000	0.100155	ENSGALG00000055427
Z	17000001	17050000	0.100155	ENSGALG00000064209
Z	17000001	17050000	0.100155	ENSGALG00000030800
Z	17000001	17050000	0.100155	ENSGALG00000014716
Z	17030001	17080000	0.0973322	ENSGALG00000057724
Z	17030001	17080000	0.0973322	ENSGALG00000014716
Z	17040001	17090000	0.100044	ENSGALG00000057724
Z	17040001	17090000	0.100044	ENSGALG00000014717
Z	17040001	17090000	0.100044	ENSGALG00000014716
Z	17050001	17100000	0.115487	ENSGALG00000057724
Z	17050001	17100000	0.115487	ENSGALG00000014717
Z	17050001	17100000	0.115487	ENSGALG00000014716
Z	17060001	17110000	0.140007	ENSGALG00000057724
Z	17060001	17110000	0.140007	ENSGALG00000014717
Z	17060001	17110000	0.140007	ENSGALG00000014716
Z	17070001	17120000	0.129019	ENSGALG00000014717
Z	17080001	17130000	0.117741	ENSGALG00000014717
Z	17090001	17140000	0.118952	ENSGALG00000014717
Z	25530001	25580000	0.115818	ENSGALG00000014995
Z	25540001	25590000	0.12764	ENSGALG00000047882
Z	25540001	25590000	0.12764	ENSGALG00000060645
Z	25540001	25590000	0.12764	ENSGALG00000014995
Z	25550001	25600000	0.106817	ENSGALG00000047882
Z	25550001	25600000	0.106817	ENSGALG00000062118
Z	25550001	25600000	0.106817	ENSGALG00000060645
Z	25550001	25600000	0.106817	ENSGALG00000014995
Z	26350001	26400000	0.10411	ENSGALG00000010164
Z	26370001	26420000	0.0979096	ENSGALG00000010164
Z	26380001	26430000	0.10207	ENSGALG00000010164
Z	26390001	26440000	0.0969516	ENSGALG00000010164
Z	26410001	26460000	0.106396	ENSGALG00000010164
Z	26420001	26470000	0.0939928	ENSGALG00000010164
Z	26420001	26470000	0.0939928	ENSGALG00000056126
Z	26430001	26480000	0.0932959	ENSGALG00000010164
Z	26430001	26480000	0.0932959	ENSGALG00000056126
Z	26940001	26990000	0.103189	ENSGALG00000010180
Z	27450001	27500000	0.103488	ENSGALG00000014447
Z	27450001	27500000	0.103488	ENSGALG00000015024
Z	27450001	27500000	0.103488	ENSGALG00000066314
Z	27450001	27500000	0.103488	ENSGALG00000065918
Z	27460001	27510000	0.110522	ENSGALG00000015024
Z	27460001	27510000	0.110522	ENSGALG00000066314
Z	27460001	27510000	0.110522	ENSGALG00000065918
Z	27470001	27520000	0.13392	ENSGALG00000018350
Z	27470001	27520000	0.13392	ENSGALG00000015024
Z	27470001	27520000	0.13392	ENSGALG00000066314
Z	27480001	27530000	0.167494	ENSGALG00000018350
Z	27480001	27530000	0.167494	ENSGALG00000015024
Z	27480001	27530000	0.167494	ENSGALG00000066314
Z	27490001	27540000	0.176556	ENSGALG00000018350
Z	27490001	27540000	0.176556	ENSGALG00000015024
Z	27490001	27540000	0.176556	ENSGALG00000015027
Z	27500001	27550000	0.188977	ENSGALG00000018350
Z	27500001	27550000	0.188977	ENSGALG00000015024
Z	27500001	27550000	0.188977	ENSGALG00000015027
Z	27510001	27560000	0.199266	ENSGALG00000018350
Z	27510001	27560000	0.199266	ENSGALG00000015024
Z	27510001	27560000	0.199266	ENSGALG00000015027
Z	27520001	27570000	0.204143	ENSGALG00000015024
Z	27520001	27570000	0.204143	ENSGALG00000015027
Z	27530001	27580000	0.217947	ENSGALG00000015027
Z	27540001	27590000	0.215532	ENSGALG00000015027
Z	27550001	27600000	0.207206	ENSGALG00000015027
Z	27560001	27610000	0.192075	ENSGALG00000015027
Z	27570001	27620000	0.16821	ENSGALG00000015027
Z	27580001	27630000	0.121598	ENSGALG00000015028
Z	27580001	27630000	0.121598	ENSGALG00000015027
Z	27590001	27640000	0.109265	ENSGALG00000015028
Z	27590001	27640000	0.109265	ENSGALG00000015027
Z	27600001	27650000	0.0933333	ENSGALG00000015028
Z	27600001	27650000	0.0933333	ENSGALG00000015027
Z	27650001	27700000	0.0927044	ENSGALG00000031794
Z	27650001	27700000	0.0927044	ENSGALG00000015032
Z	27650001	27700000	0.0927044	ENSGALG00000061007
Z	27660001	27710000	0.107456	ENSGALG00000057171
Z	27660001	27710000	0.107456	ENSGALG00000031794
Z	27660001	27710000	0.107456	ENSGALG00000015032
Z	27660001	27710000	0.107456	ENSGALG00000061007
Z	27670001	27720000	0.102172	ENSGALG00000027292
Z	27670001	27720000	0.102172	ENSGALG00000057171
Z	27670001	27720000	0.102172	ENSGALG00000031794
Z	27670001	27720000	0.102172	ENSGALG00000015032
Z	27670001	27720000	0.102172	ENSGALG00000015036
Z	27670001	27720000	0.102172	ENSGALG00000061007
Z	28340001	28390000	0.0972887	ENSGALG00000020557
Z	28360001	28410000	0.106157	ENSGALG00000046054
Z	28360001	28410000	0.106157	ENSGALG00000020557
Z	28370001	28420000	0.115681	ENSGALG00000046054
Z	28370001	28420000	0.115681	ENSGALG00000020557
Z	28380001	28430000	0.143863	ENSGALG00000046054
Z	28380001	28430000	0.143863	ENSGALG00000059971
Z	28380001	28430000	0.143863	ENSGALG00000020557
Z	28390001	28440000	0.135588	ENSGALG00000046054
Z	28390001	28440000	0.135588	ENSGALG00000059971
Z	28390001	28440000	0.135588	ENSGALG00000020557
Z	28400001	28450000	0.125472	ENSGALG00000046054
Z	28400001	28450000	0.125472	ENSGALG00000059971
Z	29350001	29400000	0.0973722	ENSGALG00000061588
Z	30820001	30870000	0.094961	ENSGALG00000015205
Z	30830001	30880000	0.125965	ENSGALG00000015205
Z	30890001	30940000	0.152478	ENSGALG00000064577
Z	30890001	30940000	0.152478	ENSGALG00000060675
Z	30900001	30950000	0.153409	ENSGALG00000064577
Z	30900001	30950000	0.153409	ENSGALG00000060675
Z	30900001	30950000	0.153409	ENSGALG00000056273
Z	30910001	30960000	0.126434	ENSGALG00000064577
Z	30910001	30960000	0.126434	ENSGALG00000060675
Z	30910001	30960000	0.126434	ENSGALG00000005846
Z	30910001	30960000	0.126434	ENSGALG00000056273
Z	30920001	30970000	0.111474	ENSGALG00000064577
Z	30920001	30970000	0.111474	ENSGALG00000060675
Z	30920001	30970000	0.111474	ENSGALG00000005846
Z	30920001	30970000	0.111474	ENSGALG00000056273
Z	31960001	32010000	0.120507	ENSGALG00000015105
Z	31960001	32010000	0.120507	ENSGALG00000015103
Z	31970001	32020000	0.13339	ENSGALG00000015105
Z	31970001	32020000	0.13339	ENSGALG00000015103
Z	31980001	32030000	0.135284	ENSGALG00000015103
Z	31990001	32040000	0.131368	ENSGALG00000015103
Z	32000001	32050000	0.112738	ENSGALG00000015103
Z	34200001	34250000	0.0943443	ENSGALG00000015071
Z	36140001	36190000	0.0993472	ENSGALG00000051462
Z	36140001	36190000	0.0993472	ENSGALG00000068518
Z	36150001	36200000	0.106536	ENSGALG00000051462
Z	36150001	36200000	0.106536	ENSGALG00000068518
Z	36160001	36210000	0.114199	ENSGALG00000068518
Z	36170001	36220000	0.12806	ENSGALG00000066415
Z	36170001	36220000	0.12806	ENSGALG00000068518
Z	36180001	36230000	0.128913	ENSGALG00000066415
Z	36180001	36230000	0.128913	ENSGALG00000068518
Z	36190001	36240000	0.130026	ENSGALG00000066415
Z	36200001	36250000	0.129656	ENSGALG00000066415
Z	36210001	36260000	0.11689	ENSGALG00000066415
Z	36220001	36270000	0.0960878	ENSGALG00000066415
Z	37260001	37310000	0.0929412	ENSGALG00000033256
Z	37270001	37320000	0.100409	ENSGALG00000033256
Z	37280001	37330000	0.10678	ENSGALG00000033256
Z	37290001	37340000	0.0956347	ENSGALG00000033256
Z	46650001	46700000	0.0955217	ENSGALG00000000244
Z	46660001	46710000	0.100814	ENSGALG00000000244
Z	46670001	46720000	0.109238	ENSGALG00000000244
Z	47820001	47870000	0.0933105	ENSGALG00000055528
Z	47830001	47880000	0.0949382	ENSGALG00000055528
Z	47840001	47890000	0.106205	ENSGALG00000055528
Z	47850001	47900000	0.0987679	ENSGALG00000055528
Z	48360001	48410000	0.102597	ENSGALG00000059729
Z	48360001	48410000	0.102597	ENSGALG00000063709
Z	48360001	48410000	0.102597	ENSGALG00000053733
Z	48370001	48420000	0.114166	ENSGALG00000059729
Z	48370001	48420000	0.114166	ENSGALG00000063709
Z	48370001	48420000	0.114166	ENSGALG00000053733
Z	48380001	48430000	0.112412	ENSGALG00000059729
Z	48380001	48430000	0.112412	ENSGALG00000063709
Z	48380001	48430000	0.112412	ENSGALG00000053733
Z	48390001	48440000	0.116642	ENSGALG00000063709
Z	48390001	48440000	0.116642	ENSGALG00000053733
Z	48400001	48450000	0.0927131	ENSGALG00000053733
Z	49330001	49380000	0.0963017	ENSGALG00000067580
Z	49500001	49550000	0.0964069	ENSGALG00000067580
Z	49510001	49560000	0.0930004	ENSGALG00000055574
Z	58580001	58630000	0.0948697	ENSGALG00000027907
Z	58580001	58630000	0.0948697	ENSGALG00000065223
Z	58580001	58630000	0.0948697	ENSGALG00000062946
Z	58580001	58630000	0.0948697	ENSGALG00000055409
Z	58580001	58630000	0.0948697	ENSGALG00000067120
Z	58580001	58630000	0.0948697	ENSGALG00000050798
Z	58650001	58700000	0.0990348	ENSGALG00000067120
Z	62080001	62130000	0.0935793	ENSGALG00000067650
Z	62080001	62130000	0.0935793	ENSGALG00000058087
Z	62100001	62150000	0.0981483	ENSGALG00000058087
Z	62100001	62150000	0.0981483	ENSGALG00000062526
Z	63760001	63810000	0.124981	ENSGALG00000023089
Z	63770001	63820000	0.155983	ENSGALG00000023089
Z	63780001	63830000	0.156975	ENSGALG00000023089
Z	63790001	63840000	0.127019	ENSGALG00000023089
Z	64680001	64730000	0.103735	ENSGALG00000058094
Z	64680001	64730000	0.103735	ENSGALG00000062487
Z	64680001	64730000	0.103735	ENSGALG00000053767
Z	64690001	64740000	0.118863	ENSGALG00000058094
Z	64690001	64740000	0.118863	ENSGALG00000062487
Z	64690001	64740000	0.118863	ENSGALG00000053767
Z	64700001	64750000	0.122008	ENSGALG00000058094
Z	64700001	64750000	0.122008	ENSGALG00000062487
Z	64700001	64750000	0.122008	ENSGALG00000053767
Z	64710001	64760000	0.11973	ENSGALG00000058094
Z	64710001	64760000	0.11973	ENSGALG00000062487
Z	64710001	64760000	0.11973	ENSGALG00000053767
Z	64720001	64770000	0.109771	ENSGALG00000058094
Z	64720001	64770000	0.109771	ENSGALG00000053767
Z	65170001	65220000	0.115045	ENSGALG00000063604
Z	65170001	65220000	0.115045	ENSGALG00000015551
Z	65180001	65230000	0.137831	ENSGALG00000063604
Z	65180001	65230000	0.137831	ENSGALG00000015551
Z	65190001	65240000	0.137785	ENSGALG00000063604
Z	65190001	65240000	0.137785	ENSGALG00000015551
Z	65200001	65250000	0.11736	ENSGALG00000063604
Z	65200001	65250000	0.11736	ENSGALG00000015551
Z	65210001	65260000	0.0950173	ENSGALG00000015551
Z	65980001	66030000	0.100718	ENSGALG00000015656
Z	65990001	66040000	0.119032	ENSGALG00000015656
Z	66000001	66050000	0.136358	ENSGALG00000015656
Z	66000001	66050000	0.136358	ENSGALG00000015660
Z	66010001	66060000	0.128931	ENSGALG00000015656
Z	66010001	66060000	0.128931	ENSGALG00000015660
Z	66010001	66060000	0.128931	ENSGALG00000027345
Z	66020001	66070000	0.115411	ENSGALG00000015656
Z	66020001	66070000	0.115411	ENSGALG00000015660
Z	66020001	66070000	0.115411	ENSGALG00000027345
Z	66030001	66080000	0.104892	ENSGALG00000015656
Z	66030001	66080000	0.104892	ENSGALG00000015660
Z	66030001	66080000	0.104892	ENSGALG00000027345
Z	66910001	66960000	0.0944531	ENSGALG00000015728
Z	68710001	68760000	0.108663	ENSGALG00000045028
Z	68710001	68760000	0.108663	ENSGALG00000001801
Z	68710001	68760000	0.108663	ENSGALG00000001782
Z	68720001	68770000	0.112553	ENSGALG00000045028
Z	68720001	68770000	0.112553	ENSGALG00000001801
Z	68720001	68770000	0.112553	ENSGALG00000001840
Z	68720001	68770000	0.112553	ENSGALG00000001782
Z	68730001	68780000	0.111171	ENSGALG00000045028
Z	68730001	68780000	0.111171	ENSGALG00000001801
Z	68730001	68780000	0.111171	ENSGALG00000001840
Z	68740001	68790000	0.100956	ENSGALG00000001801
Z	68740001	68790000	0.100956	ENSGALG00000001840
Z	70340001	70390000	0.223718	ENSGALG00000065312
Z	70350001	70400000	0.209015	ENSGALG00000065312
Z	70360001	70410000	0.212796	ENSGALG00000068521
Z	70360001	70410000	0.212796	ENSGALG00000065312
Z	70370001	70420000	0.198598	ENSGALG00000068521
Z	70370001	70420000	0.198598	ENSGALG00000065312
Z	70380001	70430000	0.1934	ENSGALG00000068521
Z	70380001	70430000	0.1934	ENSGALG00000065312
Z	70390001	70440000	0.169556	ENSGALG00000051014
Z	70390001	70440000	0.169556	ENSGALG00000068521
Z	70390001	70440000	0.169556	ENSGALG00000065312
Z	70400001	70450000	0.153355	ENSGALG00000051014
Z	70400001	70450000	0.153355	ENSGALG00000068521
Z	70400001	70450000	0.153355	ENSGALG00000065312
Z	70410001	70460000	0.121766	ENSGALG00000051014
Z	70410001	70460000	0.121766	ENSGALG00000068521
Z	70410001	70460000	0.121766	ENSGALG00000059641
Z	71060001	71110000	0.0944811	ENSGALG00000002142
Z	71070001	71120000	0.114142	ENSGALG00000002142
Z	71080001	71130000	0.111175	ENSGALG00000002142
Z	71090001	71140000	0.115297	ENSGALG00000002142
Z	71100001	71150000	0.117534	ENSGALG00000002142
Z	71110001	71160000	0.106209	ENSGALG00000062333
Z	71110001	71160000	0.106209	ENSGALG00000002142
Z	71820001	71870000	0.0926878	ENSGALG00000027761
Z	71870001	71920000	0.103678	ENSGALG00000002227
Z	71880001	71930000	0.112477	ENSGALG00000002227
Z	71890001	71940000	0.125255	ENSGALG00000002227
Z	71900001	71950000	0.126173	ENSGALG00000002227
Z	71910001	71960000	0.122559	ENSGALG00000002227
Z	71920001	71970000	0.108439	ENSGALG00000002227
Z	71920001	71970000	0.108439	ENSGALG00000002250
Z	71930001	71980000	0.0987929	ENSGALG00000002227
Z	71930001	71980000	0.0987929	ENSGALG00000002250
Z	72440001	72490000	0.0963552	ENSGALG00000065525
Z	72440001	72490000	0.0963552	ENSGALG00000065314
Z	73150001	73200000	0.0999826	ENSGALG00000068402
Z	73150001	73200000	0.0999826	ENSGALG00000028484
Z	73150001	73200000	0.0999826	ENSGALG00000002358
Z	73160001	73210000	0.105597	ENSGALG00000027140
Z	73160001	73210000	0.105597	ENSGALG00000068402
Z	73160001	73210000	0.105597	ENSGALG00000028484
Z	73170001	73220000	0.096968	ENSGALG00000027140
Z	73170001	73220000	0.096968	ENSGALG00000068402
Z	73170001	73220000	0.096968	ENSGALG00000028484
Z	73390001	73440000	0.0935638	ENSGALG00000045887
Z	73390001	73440000	0.0935638	ENSGALG00000047844
Z	79550001	79600000	0.0987614	ENSGALG00000067154
Z	79550001	79600000	0.0987614	ENSGALG00000056923
Z	79550001	79600000	0.0987614	ENSGALG00000066664
Z	79560001	79610000	0.113883	ENSGALG00000067154
Z	79560001	79610000	0.113883	ENSGALG00000056923
Z	79560001	79610000	0.113883	ENSGALG00000066664
Z	79570001	79620000	0.125619	ENSGALG00000067154
Z	79570001	79620000	0.125619	ENSGALG00000056923
Z	79570001	79620000	0.125619	ENSGALG00000066664
Z	79580001	79630000	0.0992255	ENSGALG00000067154
Z	79580001	79630000	0.0992255	ENSGALG00000056923
Z	79580001	79630000	0.0992255	ENSGALG00000066664
Z	81630001	81680000	0.0929996	ENSGALG00000058490
Z	81630001	81680000	0.0929996	ENSGALG00000005351
1	21530001	21580000	0.116555	ENSGALG00000065142
1	21530001	21580000	0.116555	ENSGALG00000055158
1	21540001	21590000	0.118961	ENSGALG00000065142
1	21540001	21590000	0.118961	ENSGALG00000055158
1	21550001	21600000	0.10108	ENSGALG00000065142
1	21550001	21600000	0.10108	ENSGALG00000055158
1	21620001	21670000	0.0934908	ENSGALG00000065142
1	21620001	21670000	0.0934908	ENSGALG00000055158
1	21630001	21680000	0.104718	ENSGALG00000065142
1	21630001	21680000	0.104718	ENSGALG00000055158
1	21640001	21690000	0.0963639	ENSGALG00000065142
1	21640001	21690000	0.0963639	ENSGALG00000055158
1	21910001	21960000	0.110137	ENSGALG00000008740
1	21920001	21970000	0.1209	ENSGALG00000008740
1	21930001	21980000	0.125199	ENSGALG00000008740
1	21940001	21990000	0.113637	ENSGALG00000056132
1	21940001	21990000	0.113637	ENSGALG00000040954
1	21940001	21990000	0.113637	ENSGALG00000008740
1	21950001	22000000	0.101557	ENSGALG00000056132
1	21950001	22000000	0.101557	ENSGALG00000040954
1	21950001	22000000	0.101557	ENSGALG00000008740
1	25370001	25420000	0.0968816	ENSGALG00000040557
1	25390001	25440000	0.0936326	ENSGALG00000040557
1	73100001	73150000	0.0939175	ENSGALG00000060969
1	73110001	73160000	0.0941157	ENSGALG00000060969
1	94290001	94340000	0.101937	ENSGALG00000056400
1	94300001	94350000	0.0975468	ENSGALG00000056400
1	103400001	103450000	0.112303	ENSGALG00000056722
1	103400001	103450000	0.112303	ENSGALG00000068323
1	103410001	103460000	0.126502	ENSGALG00000068323
1	103420001	103470000	0.128186	ENSGALG00000017896
1	103420001	103470000	0.128186	ENSGALG00000068323
1	103430001	103480000	0.118912	ENSGALG00000017896
1	103430001	103480000	0.118912	ENSGALG00000068323
1	103440001	103490000	0.114732	ENSGALG00000017896
1	103440001	103490000	0.114732	ENSGALG00000068323
1	103450001	103500000	0.0927476	ENSGALG00000017896
1	103450001	103500000	0.0927476	ENSGALG00000068323
1	115610001	115660000	0.0982461	ENSGALG00000063569
1	115610001	115660000	0.0982461	ENSGALG00000055483
1	115610001	115660000	0.0982461	ENSGALG00000050326
1	117460001	117510000	0.0946452	ENSGALG00000062654
1	117460001	117510000	0.0946452	ENSGALG00000056856
1	117460001	117510000	0.0946452	ENSGALG00000066943
1	117460001	117510000	0.0946452	ENSGALG00000063687
1	117470001	117520000	0.0978193	ENSGALG00000062654
1	117470001	117520000	0.0978193	ENSGALG00000056856
1	117470001	117520000	0.0978193	ENSGALG00000066943
1	117470001	117520000	0.0978193	ENSGALG00000063687
1	117480001	117530000	0.092918	ENSGALG00000062654
1	117480001	117530000	0.092918	ENSGALG00000056856
1	117480001	117530000	0.092918	ENSGALG00000066943
1	117480001	117530000	0.092918	ENSGALG00000016288
1	183030001	183080000	0.0926136	ENSGALG00000057552
1	183030001	183080000	0.0926136	ENSGALG00000066984
1	183030001	183080000	0.0926136	ENSGALG00000058208
1	183040001	183090000	0.101398	ENSGALG00000057552
1	183040001	183090000	0.101398	ENSGALG00000066984
1	183040001	183090000	0.101398	ENSGALG00000064459
1	183040001	183090000	0.101398	ENSGALG00000058208
1	183050001	183100000	0.0935706	ENSGALG00000055084
1	183050001	183100000	0.0935706	ENSGALG00000057552
1	183050001	183100000	0.0935706	ENSGALG00000066984
1	183050001	183100000	0.0935706	ENSGALG00000064459
1	183050001	183100000	0.0935706	ENSGALG00000058208
1	183060001	183110000	0.097109	ENSGALG00000055084
1	183060001	183110000	0.097109	ENSGALG00000057552
1	183060001	183110000	0.097109	ENSGALG00000066984
1	183060001	183110000	0.097109	ENSGALG00000064459
1	183060001	183110000	0.097109	ENSGALG00000058208
1	184450001	184500000	0.0964575	ENSGALG00000017195
1	184520001	184570000	0.109356	ENSGALG00000064066
1	184520001	184570000	0.109356	ENSGALG00000017195
1	184520001	184570000	0.109356	ENSGALG00000017196
1	184530001	184580000	0.108666	ENSGALG00000064066
1	184530001	184580000	0.108666	ENSGALG00000017195
1	184530001	184580000	0.108666	ENSGALG00000017196
1	184540001	184590000	0.102573	ENSGALG00000017196
1	184860001	184910000	0.106014	ENSGALG00000017197
1	184870001	184920000	0.12166	ENSGALG00000017197
1	184880001	184930000	0.13171	ENSGALG00000017197
1	184890001	184940000	0.103614	ENSGALG00000017197
1	184900001	184950000	0.102004	ENSGALG00000017197
1	184910001	184960000	0.116695	ENSGALG00000017197
1	184920001	184970000	0.115316	ENSGALG00000017197
1	184930001	184980000	0.130292	ENSGALG00000017197
1	184940001	184990000	0.133191	ENSGALG00000017197
1	184950001	185000000	0.128001	ENSGALG00000017197
1	184960001	185010000	0.0988789	ENSGALG00000017197
1	192670001	192720000	0.0988591	ENSGALG00000057158
1	192680001	192730000	0.145132	ENSGALG00000057158
1	192690001	192740000	0.149067	ENSGALG00000057158
1	192700001	192750000	0.12589	ENSGALG00000057158
1	192830001	192880000	0.105858	ENSGALG00000060552
1	192830001	192880000	0.105858	ENSGALG00000057606
1	192840001	192890000	0.110939	ENSGALG00000060552
1	192840001	192890000	0.110939	ENSGALG00000057606
1	192850001	192900000	0.10206	ENSGALG00000060552
1	192850001	192900000	0.10206	ENSGALG00000057606
1	192860001	192910000	0.103406	ENSGALG00000057606
1	192870001	192920000	0.102143	ENSGALG00000057606
2	40180001	40230000	0.0993984	ENSGALG00000050427
2	40190001	40240000	0.121871	ENSGALG00000050427
2	40190001	40240000	0.121871	ENSGALG00000066531
2	40200001	40250000	0.131099	ENSGALG00000050427
2	40200001	40250000	0.131099	ENSGALG00000066531
2	40210001	40260000	0.135696	ENSGALG00000050427
2	40210001	40260000	0.135696	ENSGALG00000066531
2	57890001	57940000	0.0973539	ENSGALG00000037811
2	57890001	57940000	0.0973539	ENSGALG00000042454
2	57900001	57950000	0.0999683	ENSGALG00000037811
2	57900001	57950000	0.0999683	ENSGALG00000042454
2	57900001	57950000	0.0999683	ENSGALG00000052561
2	62390001	62440000	0.0988152	ENSGALG00000012732
2	62400001	62450000	0.094743	ENSGALG00000012732
2	69760001	69810000	0.0953079	ENSGALG00000060512
2	69780001	69830000	0.109933	ENSGALG00000051386
2	69790001	69840000	0.114048	ENSGALG00000051386
2	69800001	69850000	0.100979	ENSGALG00000051386
2	73790001	73840000	0.102761	ENSGALG00000058592
2	73820001	73870000	0.0979161	ENSGALG00000065413
2	80390001	80440000	0.102586	ENSGALG00000066196
2	80400001	80450000	0.101193	ENSGALG00000066196
2	81970001	82020000	0.0984966	ENSGALG00000066433
2	81970001	82020000	0.0984966	ENSGALG00000058449
2	81980001	82030000	0.105356	ENSGALG00000066433
2	81980001	82030000	0.105356	ENSGALG00000058449
2	81990001	82040000	0.110632	ENSGALG00000066433
2	81990001	82040000	0.110632	ENSGALG00000058449
2	82000001	82050000	0.105034	ENSGALG00000066433
2	82000001	82050000	0.105034	ENSGALG00000049246
2	82010001	82060000	0.0987556	ENSGALG00000066433
2	82010001	82060000	0.0987556	ENSGALG00000049246
2	82020001	82070000	0.106301	ENSGALG00000049246
2	82030001	82080000	0.120752	ENSGALG00000049246
2	82040001	82090000	0.127104	ENSGALG00000049246
2	82050001	82100000	0.136882	ENSGALG00000049246
2	82060001	82110000	0.148105	ENSGALG00000063641
2	82070001	82120000	0.140044	ENSGALG00000063641
2	82080001	82130000	0.130002	ENSGALG00000063641
2	82090001	82140000	0.136841	ENSGALG00000063641
2	82100001	82150000	0.140734	ENSGALG00000063641
2	82110001	82160000	0.146165	ENSGALG00000063641
2	82120001	82170000	0.152308	ENSGALG00000063641
2	82130001	82180000	0.156853	ENSGALG00000063641
2	82130001	82180000	0.156853	ENSGALG00000062776
2	82140001	82190000	0.154206	ENSGALG00000063641
2	82140001	82190000	0.154206	ENSGALG00000062776
2	82140001	82190000	0.154206	ENSGALG00000065526
2	82150001	82200000	0.159056	ENSGALG00000063641
2	82150001	82200000	0.159056	ENSGALG00000062776
2	82150001	82200000	0.159056	ENSGALG00000065526
2	82160001	82210000	0.156511	ENSGALG00000062776
2	82160001	82210000	0.156511	ENSGALG00000065526
2	82170001	82220000	0.15773	ENSGALG00000062776
2	82170001	82220000	0.15773	ENSGALG00000065526
2	82180001	82230000	0.153075	ENSGALG00000062776
2	82180001	82230000	0.153075	ENSGALG00000065526
2	82190001	82240000	0.148441	ENSGALG00000065526
2	82220001	82270000	0.135974	ENSGALG00000041764
2	82230001	82280000	0.142974	ENSGALG00000041764
2	82240001	82290000	0.145318	ENSGALG00000041764
2	82250001	82300000	0.144825	ENSGALG00000066150
2	82250001	82300000	0.144825	ENSGALG00000041764
2	82260001	82310000	0.148661	ENSGALG00000066150
2	82260001	82310000	0.148661	ENSGALG00000058474
2	82260001	82310000	0.148661	ENSGALG00000041764
2	82270001	82320000	0.147326	ENSGALG00000066150
2	82270001	82320000	0.147326	ENSGALG00000058474
2	82270001	82320000	0.147326	ENSGALG00000041764
2	82280001	82330000	0.143839	ENSGALG00000066150
2	82280001	82330000	0.143839	ENSGALG00000058474
2	82280001	82330000	0.143839	ENSGALG00000041764
2	82290001	82340000	0.147651	ENSGALG00000066150
2	82290001	82340000	0.147651	ENSGALG00000058474
2	82290001	82340000	0.147651	ENSGALG00000041764
2	82300001	82350000	0.145838	ENSGALG00000058474
2	82470001	82520000	0.125269	ENSGALG00000068218
2	82480001	82530000	0.133947	ENSGALG00000068218
2	82490001	82540000	0.136608	ENSGALG00000068218
2	82500001	82550000	0.137224	ENSGALG00000068218
2	82510001	82560000	0.136681	ENSGALG00000068218
2	82520001	82570000	0.131941	ENSGALG00000068218
2	82530001	82580000	0.129847	ENSGALG00000068218
2	82540001	82590000	0.128863	ENSGALG00000068218
2	82550001	82600000	0.128224	ENSGALG00000068218
2	82560001	82610000	0.127248	ENSGALG00000068218
2	82570001	82620000	0.122786	ENSGALG00000068218
2	82580001	82630000	0.116895	ENSGALG00000068218
2	82590001	82640000	0.115824	ENSGALG00000068218
2	82600001	82650000	0.111502	ENSGALG00000068218
2	82610001	82660000	0.102921	ENSGALG00000068218
2	82760001	82810000	0.11882	ENSGALG00000055772
2	82770001	82820000	0.123281	ENSGALG00000055772
2	82780001	82830000	0.13407	ENSGALG00000055772
2	82790001	82840000	0.141803	ENSGALG00000055772
2	82800001	82850000	0.139091	ENSGALG00000055772
2	82810001	82860000	0.137227	ENSGALG00000055772
2	82880001	82930000	0.146268	ENSGALG00000063476
2	82890001	82940000	0.147413	ENSGALG00000063476
2	82900001	82950000	0.150617	ENSGALG00000063476
2	82910001	82960000	0.125075	ENSGALG00000063476
2	82920001	82970000	0.104228	ENSGALG00000063476
2	85950001	86000000	0.0929626	ENSGALG00000065299
2	85950001	86000000	0.0929626	ENSGALG00000059353
2	85950001	86000000	0.0929626	ENSGALG00000055155
2	85950001	86000000	0.0929626	ENSGALG00000055267
2	85960001	86010000	0.0990594	ENSGALG00000065299
2	85960001	86010000	0.0990594	ENSGALG00000059353
2	85960001	86010000	0.0990594	ENSGALG00000055155
2	85960001	86010000	0.0990594	ENSGALG00000055267
2	85970001	86020000	0.105704	ENSGALG00000065299
2	85970001	86020000	0.105704	ENSGALG00000059353
2	85970001	86020000	0.105704	ENSGALG00000055267
2	85980001	86030000	0.110087	ENSGALG00000065299
2	85980001	86030000	0.110087	ENSGALG00000058996
2	85980001	86030000	0.110087	ENSGALG00000055267
2	85990001	86040000	0.101735	ENSGALG00000058996
2	86200001	86250000	0.107771	ENSGALG00000061171
2	86200001	86250000	0.107771	ENSGALG00000067918
2	86200001	86250000	0.107771	ENSGALG00000066322
2	86210001	86260000	0.104245	ENSGALG00000061171
2	86210001	86260000	0.104245	ENSGALG00000066322
2	86220001	86270000	0.103797	ENSGALG00000061171
2	86220001	86270000	0.103797	ENSGALG00000066322
2	86230001	86280000	0.104535	ENSGALG00000061171
2	86230001	86280000	0.104535	ENSGALG00000066322
2	86240001	86290000	0.0938037	ENSGALG00000061171
2	86240001	86290000	0.0938037	ENSGALG00000066322
2	86340001	86390000	0.101071	ENSGALG00000057237
2	86340001	86390000	0.101071	ENSGALG00000061171
2	86350001	86400000	0.0968937	ENSGALG00000057237
2	86350001	86400000	0.0968937	ENSGALG00000061171
2	86360001	86410000	0.1039	ENSGALG00000057237
2	86360001	86410000	0.1039	ENSGALG00000061171
2	86370001	86420000	0.118056	ENSGALG00000057237
2	86370001	86420000	0.118056	ENSGALG00000061171
2	86380001	86430000	0.11109	ENSGALG00000057237
2	86380001	86430000	0.11109	ENSGALG00000061171
2	86390001	86440000	0.0991812	ENSGALG00000057237
2	86390001	86440000	0.0991812	ENSGALG00000061171
2	86410001	86460000	0.0930663	ENSGALG00000061171
2	86410001	86460000	0.0930663	ENSGALG00000060916
2	86430001	86480000	0.0979877	ENSGALG00000060916
2	86440001	86490000	0.114728	ENSGALG00000060916
2	86450001	86500000	0.132538	ENSGALG00000060916
2	86460001	86510000	0.118374	ENSGALG00000060916
2	86470001	86520000	0.105969	ENSGALG00000064913
2	86470001	86520000	0.105969	ENSGALG00000060916
2	86480001	86530000	0.0990587	ENSGALG00000064913
2	86480001	86530000	0.0990587	ENSGALG00000060916
2	86750001	86800000	0.0944453	ENSGALG00000048168
2	86910001	86960000	0.100768	ENSGALG00000065599
2	86940001	86990000	0.13652	ENSGALG00000067668
2	86950001	87000000	0.147262	ENSGALG00000067668
2	86960001	87010000	0.137571	ENSGALG00000067668
2	86970001	87020000	0.120374	ENSGALG00000067668
2	86980001	87030000	0.0951439	ENSGALG00000067668
2	87610001	87660000	0.0978016	ENSGALG00000057578
2	87610001	87660000	0.0978016	ENSGALG00000061999
2	87620001	87670000	0.106588	ENSGALG00000057578
2	87620001	87670000	0.106588	ENSGALG00000061999
2	87630001	87680000	0.101508	ENSGALG00000057578
2	87630001	87680000	0.101508	ENSGALG00000061999
2	87640001	87690000	0.10184	ENSGALG00000057578
2	97570001	97620000	0.0948338	ENSGALG00000050792
2	97580001	97630000	0.10239	ENSGALG00000050792
2	97590001	97640000	0.118054	ENSGALG00000050792
2	97600001	97650000	0.121082	ENSGALG00000068438
2	97600001	97650000	0.121082	ENSGALG00000050792
2	97610001	97660000	0.105133	ENSGALG00000068438
2	97610001	97660000	0.105133	ENSGALG00000050792
2	117940001	117990000	0.095019	ENSGALG00000031390
2	117940001	117990000	0.095019	ENSGALG00000040097
2	117950001	118000000	0.114931	ENSGALG00000031390
2	117950001	118000000	0.114931	ENSGALG00000040097
2	117960001	118010000	0.108541	ENSGALG00000062632
2	117960001	118010000	0.108541	ENSGALG00000040097
2	117970001	118020000	0.105363	ENSGALG00000062632
2	117970001	118020000	0.105363	ENSGALG00000035417
2	117970001	118020000	0.105363	ENSGALG00000040097
2	118240001	118290000	0.0929361	ENSGALG00000065234
2	118240001	118290000	0.0929361	ENSGALG00000061437
2	118250001	118300000	0.0937791	ENSGALG00000065234
2	118250001	118300000	0.0937791	ENSGALG00000057715
2	118250001	118300000	0.0937791	ENSGALG00000061437
2	118260001	118310000	0.0982209	ENSGALG00000065234
2	118260001	118310000	0.0982209	ENSGALG00000057715
2	118260001	118310000	0.0982209	ENSGALG00000061437
2	118990001	119040000	0.0986234	ENSGALG00000060264
2	118990001	119040000	0.0986234	ENSGALG00000067972
2	119000001	119050000	0.100436	ENSGALG00000060264
2	119000001	119050000	0.100436	ENSGALG00000059357
2	119000001	119050000	0.100436	ENSGALG00000067972
2	119010001	119060000	0.121246	ENSGALG00000059357
2	119010001	119060000	0.121246	ENSGALG00000067972
2	119020001	119070000	0.12092	ENSGALG00000059357
2	119020001	119070000	0.12092	ENSGALG00000067972
2	119030001	119080000	0.128615	ENSGALG00000059357
2	119030001	119080000	0.128615	ENSGALG00000067972
2	119040001	119090000	0.114934	ENSGALG00000059357
2	119050001	119100000	0.108227	ENSGALG00000059357
2	119250001	119300000	0.0951935	ENSGALG00000065062
2	119250001	119300000	0.0951935	ENSGALG00000063409
2	119250001	119300000	0.0951935	ENSGALG00000058102
2	119250001	119300000	0.0951935	ENSGALG00000064001
2	119250001	119300000	0.0951935	ENSGALG00000037164
2	119250001	119300000	0.0951935	ENSGALG00000061271
2	120080001	120130000	0.0996323	ENSGALG00000058585
2	120080001	120130000	0.0996323	ENSGALG00000068264
2	120090001	120140000	0.105268	ENSGALG00000058585
2	120090001	120140000	0.105268	ENSGALG00000068264
2	120100001	120150000	0.110102	ENSGALG00000054695
2	120100001	120150000	0.110102	ENSGALG00000058585
2	120110001	120160000	0.142662	ENSGALG00000054695
2	120110001	120160000	0.142662	ENSGALG00000058585
2	120110001	120160000	0.142662	ENSGALG00000055848
2	120120001	120170000	0.157999	ENSGALG00000054695
2	120120001	120170000	0.157999	ENSGALG00000058585
2	120120001	120170000	0.157999	ENSGALG00000055848
2	120130001	120180000	0.158632	ENSGALG00000054695
2	120130001	120180000	0.158632	ENSGALG00000058585
2	120130001	120180000	0.158632	ENSGALG00000055848
2	120140001	120190000	0.133463	ENSGALG00000054695
2	120140001	120190000	0.133463	ENSGALG00000059389
2	120140001	120190000	0.133463	ENSGALG00000058585
2	120140001	120190000	0.133463	ENSGALG00000055848
2	120150001	120200000	0.110342	ENSGALG00000054695
2	120150001	120200000	0.110342	ENSGALG00000059389
2	120150001	120200000	0.110342	ENSGALG00000058585
2	120150001	120200000	0.110342	ENSGALG00000055848
2	120150001	120200000	0.110342	ENSGALG00000058068
2	120370001	120420000	0.0939684	ENSGALG00000062389
2	120380001	120430000	0.095789	ENSGALG00000062389
2	120390001	120440000	0.110974	ENSGALG00000062389
2	120400001	120450000	0.116816	ENSGALG00000062389
2	122490001	122540000	0.0953572	ENSGALG00000061389
2	122490001	122540000	0.0953572	ENSGALG00000054775
2	122490001	122540000	0.0953572	ENSGALG00000036938
2	147030001	147080000	0.0996864	ENSGALG00000037014
3	24570001	24620000	0.0968113	ENSGALG00000056780
3	24570001	24620000	0.0968113	ENSGALG00000055766
3	24580001	24630000	0.100991	ENSGALG00000056780
3	24580001	24630000	0.100991	ENSGALG00000055766
3	25620001	25670000	0.0960453	ENSGALG00000009981
3	25620001	25670000	0.0960453	ENSGALG00000035800
3	25630001	25680000	0.106089	ENSGALG00000035800
3	25640001	25690000	0.104216	ENSGALG00000035800
3	28900001	28950000	0.1008	ENSGALG00000010055
3	28910001	28960000	0.120824	ENSGALG00000010055
3	28920001	28970000	0.129051	ENSGALG00000010055
3	28930001	28980000	0.136952	ENSGALG00000010055
3	28940001	28990000	0.121511	ENSGALG00000010055
3	28950001	29000000	0.102528	ENSGALG00000010055
3	53470001	53520000	0.101121	ENSGALG00000055301
3	53480001	53530000	0.0957211	ENSGALG00000055301
3	53490001	53540000	0.0971519	ENSGALG00000055301
3	53500001	53550000	0.0944101	ENSGALG00000055301
3	57580001	57630000	0.0996342	ENSGALG00000064402
3	57580001	57630000	0.0996342	ENSGALG00000055228
3	57580001	57630000	0.0996342	ENSGALG00000035769
3	57590001	57640000	0.108112	ENSGALG00000064402
3	57590001	57640000	0.108112	ENSGALG00000055228
3	57590001	57640000	0.108112	ENSGALG00000035769
3	57600001	57650000	0.0963044	ENSGALG00000064402
3	57600001	57650000	0.0963044	ENSGALG00000035769
3	59090001	59140000	0.096807	ENSGALG00000014821
3	93320001	93370000	0.128705	ENSGALG00000068511
3	93330001	93380000	0.137378	ENSGALG00000068511
3	93340001	93390000	0.140006	ENSGALG00000068511
3	99860001	99910000	0.0968604	ENSGALG00000061997
3	102410001	102460000	0.106982	ENSGALG00000062624
3	102420001	102470000	0.14216	ENSGALG00000062624
3	102430001	102480000	0.163775	ENSGALG00000062624
3	102440001	102490000	0.153638	ENSGALG00000057651
3	102440001	102490000	0.153638	ENSGALG00000062624
3	102450001	102500000	0.119568	ENSGALG00000057651
3	102450001	102500000	0.119568	ENSGALG00000062624
3	102460001	102510000	0.100193	ENSGALG00000057651
3	102460001	102510000	0.100193	ENSGALG00000062624
3	102920001	102970000	0.0942462	ENSGALG00000063515
3	102930001	102980000	0.101734	ENSGALG00000063515
4	2410001	2460000	0.0939512	ENSGALG00000051259
4	2410001	2460000	0.0939512	ENSGALG00000005659
4	2410001	2460000	0.0939512	ENSGALG00000033002
4	2410001	2460000	0.0939512	ENSGALG00000005747
4	2410001	2460000	0.0939512	ENSGALG00000005753
4	2410001	2460000	0.0939512	ENSGALG00000005775
4	2420001	2470000	0.104787	ENSGALG00000005659
4	2420001	2470000	0.104787	ENSGALG00000033002
4	2420001	2470000	0.104787	ENSGALG00000005747
4	2420001	2470000	0.104787	ENSGALG00000005753
4	2420001	2470000	0.104787	ENSGALG00000005775
4	2430001	2480000	0.0927175	ENSGALG00000033002
4	2430001	2480000	0.0927175	ENSGALG00000005747
4	2430001	2480000	0.0927175	ENSGALG00000005753
4	2430001	2480000	0.0927175	ENSGALG00000005775
4	2430001	2480000	0.0927175	ENSGALG00000041900
4	13700001	13750000	0.0946926	ENSGALG00000008076
4	13790001	13840000	0.0950836	ENSGALG00000040890
4	13790001	13840000	0.0950836	ENSGALG00000055421
4	13790001	13840000	0.0950836	ENSGALG00000008092
4	13790001	13840000	0.0950836	ENSGALG00000008076
4	13790001	13840000	0.0950836	ENSGALG00000008088
4	13800001	13850000	0.106734	ENSGALG00000040890
4	13800001	13850000	0.106734	ENSGALG00000055421
4	13800001	13850000	0.106734	ENSGALG00000008092
4	13810001	13860000	0.113894	ENSGALG00000055421
4	13810001	13860000	0.113894	ENSGALG00000008092
4	13810001	13860000	0.113894	ENSGALG00000059397
4	13820001	13870000	0.105667	ENSGALG00000055421
4	13820001	13870000	0.105667	ENSGALG00000059397
4	17730001	17780000	0.0928696	ENSGALG00000052913
4	17730001	17780000	0.0928696	ENSGALG00000009085
4	17730001	17780000	0.0928696	ENSGALG00000009096
4	17730001	17780000	0.0928696	ENSGALG00000059366
4	32700001	32750000	0.100684	ENSGALG00000043861
4	32710001	32760000	0.0946603	ENSGALG00000051326
4	32710001	32760000	0.0946603	ENSGALG00000043861
4	41120001	41170000	0.127346	ENSGALG00000067185
4	41120001	41170000	0.127346	ENSGALG00000055434
4	41120001	41170000	0.127346	ENSGALG00000050037
4	41130001	41180000	0.140553	ENSGALG00000055434
4	41130001	41180000	0.140553	ENSGALG00000050037
4	41140001	41190000	0.153397	ENSGALG00000055434
4	41140001	41190000	0.153397	ENSGALG00000050037
4	41150001	41200000	0.169472	ENSGALG00000055434
4	41150001	41200000	0.169472	ENSGALG00000050037
4	41160001	41210000	0.154545	ENSGALG00000050037
4	41170001	41220000	0.107476	ENSGALG00000050037
4	48240001	48290000	0.0934648	ENSGALG00000011319
4	48250001	48300000	0.105314	ENSGALG00000011319
4	48260001	48310000	0.093833	ENSGALG00000011319
4	48790001	48840000	0.0943934	ENSGALG00000060523
4	63280001	63330000	0.0928491	ENSGALG00000048768
4	63310001	63360000	0.0932178	ENSGALG00000048768
4	63450001	63500000	0.0983126	ENSGALG00000054426
4	63450001	63500000	0.0983126	ENSGALG00000062242
4	63460001	63510000	0.11232	ENSGALG00000054426
4	63460001	63510000	0.11232	ENSGALG00000064118
4	63460001	63510000	0.11232	ENSGALG00000062242
4	63470001	63520000	0.121682	ENSGALG00000054426
4	63470001	63520000	0.121682	ENSGALG00000064118
4	63470001	63520000	0.121682	ENSGALG00000062242
4	63480001	63530000	0.116848	ENSGALG00000054426
4	63480001	63530000	0.116848	ENSGALG00000064118
4	63480001	63530000	0.116848	ENSGALG00000062242
4	63490001	63540000	0.105214	ENSGALG00000054426
4	63490001	63540000	0.105214	ENSGALG00000064118
4	63490001	63540000	0.105214	ENSGALG00000062242
4	63750001	63800000	0.11233	ENSGALG00000048353
4	63750001	63800000	0.11233	ENSGALG00000053101
4	63760001	63810000	0.109579	ENSGALG00000048353
4	63760001	63810000	0.109579	ENSGALG00000053101
4	63770001	63820000	0.105637	ENSGALG00000048353
4	63770001	63820000	0.105637	ENSGALG00000053101
4	63780001	63830000	0.105949	ENSGALG00000048353
4	63780001	63830000	0.105949	ENSGALG00000053101
4	64090001	64140000	0.110355	ENSGALG00000013684
4	64100001	64150000	0.128193	ENSGALG00000013684
4	64110001	64160000	0.142181	ENSGALG00000013684
4	64120001	64170000	0.164413	ENSGALG00000013684
4	64130001	64180000	0.180704	ENSGALG00000013684
4	64140001	64190000	0.164679	ENSGALG00000013684
4	64150001	64200000	0.16079	ENSGALG00000013684
4	64160001	64210000	0.155778	ENSGALG00000013684
4	64170001	64220000	0.149196	ENSGALG00000013684
4	64180001	64230000	0.134082	ENSGALG00000046696
4	64180001	64230000	0.134082	ENSGALG00000013684
4	64190001	64240000	0.126015	ENSGALG00000046696
4	64190001	64240000	0.126015	ENSGALG00000013684
4	64200001	64250000	0.116649	ENSGALG00000046696
4	64200001	64250000	0.116649	ENSGALG00000013684
4	64210001	64260000	0.0987175	ENSGALG00000061186
4	64210001	64260000	0.0987175	ENSGALG00000046696
4	64210001	64260000	0.0987175	ENSGALG00000013684
4	77860001	77910000	0.0986722	ENSGALG00000060706
4	78030001	78080000	0.0986597	ENSGALG00000014934
4	78030001	78080000	0.0986597	ENSGALG00000060706
4	78040001	78090000	0.101559	ENSGALG00000014934
4	78040001	78090000	0.101559	ENSGALG00000060706
4	78050001	78100000	0.104299	ENSGALG00000014934
4	78050001	78100000	0.104299	ENSGALG00000060706
4	78060001	78110000	0.103164	ENSGALG00000014934
4	78060001	78110000	0.103164	ENSGALG00000060706
4	78070001	78120000	0.105614	ENSGALG00000060706
4	78080001	78130000	0.100772	ENSGALG00000060706
4	78090001	78140000	0.11073	ENSGALG00000060706
4	78100001	78150000	0.10651	ENSGALG00000060706
4	78110001	78160000	0.102042	ENSGALG00000060706
4	78120001	78170000	0.103534	ENSGALG00000060706
4	78130001	78180000	0.104475	ENSGALG00000060706
4	78140001	78190000	0.0986702	ENSGALG00000060706
4	78180001	78230000	0.0956833	ENSGALG00000046650
4	78180001	78230000	0.0956833	ENSGALG00000060706
4	78200001	78250000	0.0950474	ENSGALG00000046650
4	78200001	78250000	0.0950474	ENSGALG00000060706
4	86520001	86570000	0.108191	ENSGALG00000068215
4	86530001	86580000	0.11469	ENSGALG00000068215
5	2310001	2360000	0.0948261	ENSGALG00000003958
5	2310001	2360000	0.0948261	ENSGALG00000047154
5	2320001	2370000	0.127512	ENSGALG00000003958
5	2320001	2370000	0.127512	ENSGALG00000047154
5	2330001	2380000	0.140168	ENSGALG00000003958
5	2330001	2380000	0.140168	ENSGALG00000047154
5	2340001	2390000	0.155099	ENSGALG00000003958
5	2340001	2390000	0.155099	ENSGALG00000047154
5	2350001	2400000	0.160184	ENSGALG00000003958
5	2350001	2400000	0.160184	ENSGALG00000047154
5	2360001	2410000	0.158888	ENSGALG00000003958
5	2360001	2410000	0.158888	ENSGALG00000047154
5	2370001	2420000	0.148227	ENSGALG00000003958
5	2370001	2420000	0.148227	ENSGALG00000047154
5	2380001	2430000	0.141315	ENSGALG00000003908
5	2380001	2430000	0.141315	ENSGALG00000003958
5	2380001	2430000	0.141315	ENSGALG00000047154
5	2390001	2440000	0.134823	ENSGALG00000003908
5	2390001	2440000	0.134823	ENSGALG00000003958
5	2400001	2450000	0.124981	ENSGALG00000003908
5	2400001	2450000	0.124981	ENSGALG00000003958
5	2410001	2460000	0.120747	ENSGALG00000003908
5	2420001	2470000	0.111014	ENSGALG00000003908
5	2420001	2470000	0.111014	ENSGALG00000003777
5	2430001	2480000	0.12331	ENSGALG00000003908
5	2430001	2480000	0.12331	ENSGALG00000003777
5	2440001	2490000	0.126392	ENSGALG00000003908
5	2440001	2490000	0.126392	ENSGALG00000003777
5	2450001	2500000	0.131337	ENSGALG00000003908
5	2450001	2500000	0.131337	ENSGALG00000003777
5	2460001	2510000	0.13001	ENSGALG00000003777
5	2470001	2520000	0.126708	ENSGALG00000003777
5	2480001	2530000	0.11334	ENSGALG00000003777
5	2490001	2540000	0.110734	ENSGALG00000003777
5	2500001	2550000	0.114541	ENSGALG00000003777
5	2510001	2560000	0.118312	ENSGALG00000003777
5	2520001	2570000	0.118904	ENSGALG00000003777
5	2530001	2580000	0.110868	ENSGALG00000003777
5	2550001	2600000	0.0970544	ENSGALG00000003777
5	2560001	2610000	0.119286	ENSGALG00000003777
5	2570001	2620000	0.149745	ENSGALG00000003777
5	2580001	2630000	0.167377	ENSGALG00000003777
5	2590001	2640000	0.17955	ENSGALG00000003777
5	2600001	2650000	0.181194	ENSGALG00000003777
5	2610001	2660000	0.179504	ENSGALG00000003777
5	2620001	2670000	0.154701	ENSGALG00000003777
5	2630001	2680000	0.134425	ENSGALG00000025380
5	2630001	2680000	0.134425	ENSGALG00000003777
5	2640001	2690000	0.129412	ENSGALG00000025380
5	2640001	2690000	0.129412	ENSGALG00000003777
5	2650001	2700000	0.123604	ENSGALG00000025380
5	2650001	2700000	0.123604	ENSGALG00000003777
5	2660001	2710000	0.126916	ENSGALG00000025380
5	2660001	2710000	0.126916	ENSGALG00000003777
5	2670001	2720000	0.14847	ENSGALG00000025380
5	2670001	2720000	0.14847	ENSGALG00000003777
5	2680001	2730000	0.149754	ENSGALG00000003777
5	2690001	2740000	0.15064	ENSGALG00000003777
5	2700001	2750000	0.147366	ENSGALG00000056908
5	2700001	2750000	0.147366	ENSGALG00000003777
5	2710001	2760000	0.141961	ENSGALG00000056908
5	2710001	2760000	0.141961	ENSGALG00000047939
5	2710001	2760000	0.141961	ENSGALG00000054054
5	2710001	2760000	0.141961	ENSGALG00000046799
5	2710001	2760000	0.141961	ENSGALG00000003777
5	2720001	2770000	0.126017	ENSGALG00000056908
5	2720001	2770000	0.126017	ENSGALG00000047939
5	2720001	2770000	0.126017	ENSGALG00000054054
5	2720001	2770000	0.126017	ENSGALG00000046799
5	2720001	2770000	0.126017	ENSGALG00000003777
5	2730001	2780000	0.116886	ENSGALG00000056908
5	2730001	2780000	0.116886	ENSGALG00000047939
5	2730001	2780000	0.116886	ENSGALG00000054054
5	2730001	2780000	0.116886	ENSGALG00000046799
5	2730001	2780000	0.116886	ENSGALG00000003777
5	2740001	2790000	0.106779	ENSGALG00000056908
5	2740001	2790000	0.106779	ENSGALG00000047939
5	2740001	2790000	0.106779	ENSGALG00000054054
5	2740001	2790000	0.106779	ENSGALG00000046799
5	2740001	2790000	0.106779	ENSGALG00000003777
5	2750001	2800000	0.106052	ENSGALG00000056908
5	2750001	2800000	0.106052	ENSGALG00000047939
5	2750001	2800000	0.106052	ENSGALG00000054054
5	2750001	2800000	0.106052	ENSGALG00000046799
5	2760001	2810000	0.103181	ENSGALG00000047939
5	2760001	2810000	0.103181	ENSGALG00000054054
5	2770001	2820000	0.112995	ENSGALG00000047939
5	2770001	2820000	0.112995	ENSGALG00000054054
5	2780001	2830000	0.113813	ENSGALG00000047939
5	2780001	2830000	0.113813	ENSGALG00000054054
5	2790001	2840000	0.122164	ENSGALG00000047939
5	2790001	2840000	0.122164	ENSGALG00000054054
5	2800001	2850000	0.130593	ENSGALG00000047939
5	2810001	2860000	0.133892	ENSGALG00000047939
5	2820001	2870000	0.129862	ENSGALG00000047939
5	2820001	2870000	0.129862	ENSGALG00000048506
5	2830001	2880000	0.120304	ENSGALG00000047939
5	2830001	2880000	0.120304	ENSGALG00000048506
5	2840001	2890000	0.11522	ENSGALG00000063755
5	2840001	2890000	0.11522	ENSGALG00000047939
5	2840001	2890000	0.11522	ENSGALG00000048506
5	2850001	2900000	0.128229	ENSGALG00000063755
5	2850001	2900000	0.128229	ENSGALG00000047939
5	2850001	2900000	0.128229	ENSGALG00000048506
5	2860001	2910000	0.126732	ENSGALG00000063755
5	2860001	2910000	0.126732	ENSGALG00000048506
5	2880001	2930000	0.0955943	ENSGALG00000063755
5	2880001	2930000	0.0955943	ENSGALG00000048506
5	2890001	2940000	0.105968	ENSGALG00000063755
5	2920001	2970000	0.151091	ENSGALG00000003748
5	2930001	2980000	0.151559	ENSGALG00000003748
5	2940001	2990000	0.118088	ENSGALG00000003748
5	2950001	3000000	0.112964	ENSGALG00000003748
5	2960001	3010000	0.112723	ENSGALG00000003748
5	2970001	3020000	0.102601	ENSGALG00000003748
5	2980001	3030000	0.11035	ENSGALG00000068522
5	2980001	3030000	0.11035	ENSGALG00000003748
5	2990001	3040000	0.132053	ENSGALG00000068522
5	2990001	3040000	0.132053	ENSGALG00000003748
5	2990001	3040000	0.132053	ENSGALG00000039254
5	3000001	3050000	0.144745	ENSGALG00000068522
5	3000001	3050000	0.144745	ENSGALG00000003748
5	3000001	3050000	0.144745	ENSGALG00000039254
5	3010001	3060000	0.137651	ENSGALG00000068522
5	3010001	3060000	0.137651	ENSGALG00000003748
5	3010001	3060000	0.137651	ENSGALG00000039254
5	3020001	3070000	0.135273	ENSGALG00000068522
5	3020001	3070000	0.135273	ENSGALG00000057472
5	3020001	3070000	0.135273	ENSGALG00000039254
5	3030001	3080000	0.121284	ENSGALG00000057472
5	3030001	3080000	0.121284	ENSGALG00000039254
5	3030001	3080000	0.121284	ENSGALG00000065011
5	3040001	3090000	0.117562	ENSGALG00000057472
5	3040001	3090000	0.117562	ENSGALG00000039254
5	3040001	3090000	0.117562	ENSGALG00000065011
5	3100001	3150000	0.116919	ENSGALG00000067257
5	3100001	3150000	0.116919	ENSGALG00000065011
5	3110001	3160000	0.123493	ENSGALG00000065011
5	3120001	3170000	0.121417	ENSGALG00000061457
5	3120001	3170000	0.121417	ENSGALG00000065011
5	3130001	3180000	0.113957	ENSGALG00000061457
5	3130001	3180000	0.113957	ENSGALG00000065011
5	3140001	3190000	0.116442	ENSGALG00000061457
5	3140001	3190000	0.116442	ENSGALG00000065011
5	3150001	3200000	0.108463	ENSGALG00000061457
5	3150001	3200000	0.108463	ENSGALG00000058537
5	3150001	3200000	0.108463	ENSGALG00000065011
5	3160001	3210000	0.0979235	ENSGALG00000061457
5	3160001	3210000	0.0979235	ENSGALG00000058537
5	3160001	3210000	0.0979235	ENSGALG00000065011
5	3200001	3250000	0.0995367	ENSGALG00000058537
5	3230001	3280000	0.121733	ENSGALG00000056068
5	3230001	3280000	0.121733	ENSGALG00000003655
5	3240001	3290000	0.135239	ENSGALG00000056068
5	3240001	3290000	0.135239	ENSGALG00000049059
5	3240001	3290000	0.135239	ENSGALG00000003655
5	3250001	3300000	0.133051	ENSGALG00000056068
5	3250001	3300000	0.133051	ENSGALG00000049059
5	3250001	3300000	0.133051	ENSGALG00000003655
5	3260001	3310000	0.139017	ENSGALG00000056068
5	3260001	3310000	0.139017	ENSGALG00000049059
5	3260001	3310000	0.139017	ENSGALG00000003655
5	3270001	3320000	0.14254	ENSGALG00000056068
5	3270001	3320000	0.14254	ENSGALG00000049059
5	3270001	3320000	0.14254	ENSGALG00000003655
5	3280001	3330000	0.135704	ENSGALG00000056068
5	3280001	3330000	0.135704	ENSGALG00000049059
5	3290001	3340000	0.118348	ENSGALG00000049059
5	3300001	3350000	0.119625	ENSGALG00000049059
5	3330001	3380000	0.108709	ENSGALG00000056704
5	3340001	3390000	0.112238	ENSGALG00000056704
5	3350001	3400000	0.098523	ENSGALG00000056704
5	3440001	3490000	0.109168	ENSGALG00000013311
5	3480001	3530000	0.104216	ENSGALG00000013311
5	3490001	3540000	0.110302	ENSGALG00000013311
5	3500001	3550000	0.146842	ENSGALG00000013311
5	3510001	3560000	0.144598	ENSGALG00000013311
5	3520001	3570000	0.124779	ENSGALG00000013311
5	3530001	3580000	0.121605	ENSGALG00000013311
5	3540001	3590000	0.125252	ENSGALG00000013311
5	3550001	3600000	0.132045	ENSGALG00000013311
5	3560001	3610000	0.136714	ENSGALG00000013311
5	3570001	3620000	0.136671	ENSGALG00000012194
5	3570001	3620000	0.136671	ENSGALG00000013311
5	3580001	3630000	0.132875	ENSGALG00000012194
5	3580001	3630000	0.132875	ENSGALG00000013311
5	3590001	3640000	0.129983	ENSGALG00000013304
5	3590001	3640000	0.129983	ENSGALG00000012194
5	3590001	3640000	0.129983	ENSGALG00000013311
5	3600001	3650000	0.1197	ENSGALG00000013304
5	3600001	3650000	0.1197	ENSGALG00000012194
5	3600001	3650000	0.1197	ENSGALG00000013311
5	3610001	3660000	0.121643	ENSGALG00000013304
5	3610001	3660000	0.121643	ENSGALG00000012194
5	3610001	3660000	0.121643	ENSGALG00000013311
5	3620001	3670000	0.110906	ENSGALG00000013304
5	3620001	3670000	0.110906	ENSGALG00000012194
5	3620001	3670000	0.110906	ENSGALG00000013311
5	3630001	3680000	0.119269	ENSGALG00000013304
5	3630001	3680000	0.119269	ENSGALG00000013297
5	3630001	3680000	0.119269	ENSGALG00000012194
5	3640001	3690000	0.117238	ENSGALG00000013304
5	3640001	3690000	0.117238	ENSGALG00000013297
5	3640001	3690000	0.117238	ENSGALG00000012194
5	3650001	3700000	0.117625	ENSGALG00000013297
5	3650001	3700000	0.117625	ENSGALG00000012194
5	3660001	3710000	0.124849	ENSGALG00000013297
5	3660001	3710000	0.124849	ENSGALG00000012194
5	3670001	3720000	0.121317	ENSGALG00000013297
5	3670001	3720000	0.121317	ENSGALG00000012194
5	3680001	3730000	0.113999	ENSGALG00000062707
5	3680001	3730000	0.113999	ENSGALG00000013297
5	3680001	3730000	0.113999	ENSGALG00000012194
5	3690001	3740000	0.115129	ENSGALG00000062707
5	3690001	3740000	0.115129	ENSGALG00000013297
5	3690001	3740000	0.115129	ENSGALG00000012194
5	3700001	3750000	0.115165	ENSGALG00000062707
5	3700001	3750000	0.115165	ENSGALG00000013297
5	3700001	3750000	0.115165	ENSGALG00000012194
5	3710001	3760000	0.110218	ENSGALG00000062707
5	3710001	3760000	0.110218	ENSGALG00000013297
5	3710001	3760000	0.110218	ENSGALG00000012194
5	3720001	3770000	0.115628	ENSGALG00000062707
5	3720001	3770000	0.115628	ENSGALG00000013297
5	3720001	3770000	0.115628	ENSGALG00000012194
5	3730001	3780000	0.125672	ENSGALG00000062707
5	3730001	3780000	0.125672	ENSGALG00000013297
5	3730001	3780000	0.125672	ENSGALG00000012194
5	3740001	3790000	0.123209	ENSGALG00000013297
5	3740001	3790000	0.123209	ENSGALG00000012194
5	3750001	3800000	0.117061	ENSGALG00000013297
5	3750001	3800000	0.117061	ENSGALG00000012194
5	3760001	3810000	0.116824	ENSGALG00000013297
5	3760001	3810000	0.116824	ENSGALG00000012194
5	3770001	3820000	0.123864	ENSGALG00000013297
5	3770001	3820000	0.123864	ENSGALG00000012194
5	3780001	3830000	0.124696	ENSGALG00000013297
5	3780001	3830000	0.124696	ENSGALG00000012194
5	3790001	3840000	0.122328	ENSGALG00000012194
5	3800001	3850000	0.13168	ENSGALG00000012194
5	3810001	3860000	0.132117	ENSGALG00000012194
5	3820001	3870000	0.123506	ENSGALG00000012194
5	3830001	3880000	0.104282	ENSGALG00000040834
5	3830001	3880000	0.104282	ENSGALG00000012194
5	3840001	3890000	0.104945	ENSGALG00000040834
5	3840001	3890000	0.104945	ENSGALG00000012194
5	3850001	3900000	0.112281	ENSGALG00000040834
5	3850001	3900000	0.112281	ENSGALG00000012194
5	3860001	3910000	0.132504	ENSGALG00000040834
5	3860001	3910000	0.132504	ENSGALG00000012194
5	3870001	3920000	0.13573	ENSGALG00000040834
5	3870001	3920000	0.13573	ENSGALG00000012194
5	3880001	3930000	0.144369	ENSGALG00000012170
5	3880001	3930000	0.144369	ENSGALG00000040834
5	3890001	3940000	0.15305	ENSGALG00000012170
5	3890001	3940000	0.15305	ENSGALG00000040834
5	3900001	3950000	0.151886	ENSGALG00000012170
5	3900001	3950000	0.151886	ENSGALG00000040834
5	3910001	3960000	0.147053	ENSGALG00000012170
5	3910001	3960000	0.147053	ENSGALG00000040834
5	3920001	3970000	0.143519	ENSGALG00000012170
5	3920001	3970000	0.143519	ENSGALG00000040834
5	3930001	3980000	0.13625	ENSGALG00000056037
5	3930001	3980000	0.13625	ENSGALG00000012163
5	3930001	3980000	0.13625	ENSGALG00000012170
5	3930001	3980000	0.13625	ENSGALG00000040834
5	3940001	3990000	0.115702	ENSGALG00000056037
5	3940001	3990000	0.115702	ENSGALG00000012163
5	3940001	3990000	0.115702	ENSGALG00000012170
5	3950001	4000000	0.103449	ENSGALG00000056037
5	3950001	4000000	0.103449	ENSGALG00000012163
5	3960001	4010000	0.0935997	ENSGALG00000056037
5	3960001	4010000	0.0935997	ENSGALG00000012163
5	3970001	4020000	0.107793	ENSGALG00000056037
5	3970001	4020000	0.107793	ENSGALG00000012163
5	3980001	4030000	0.106086	ENSGALG00000012163
5	3990001	4040000	0.107925	ENSGALG00000012163
5	3990001	4040000	0.107925	ENSGALG00000062277
5	4000001	4050000	0.107929	ENSGALG00000012163
5	4000001	4050000	0.107929	ENSGALG00000062277
5	4010001	4060000	0.108177	ENSGALG00000012163
5	4010001	4060000	0.108177	ENSGALG00000062277
5	4010001	4060000	0.108177	ENSGALG00000062319
5	4020001	4070000	0.097723	ENSGALG00000062277
5	4020001	4070000	0.097723	ENSGALG00000062319
5	4030001	4080000	0.106822	ENSGALG00000062277
5	4030001	4080000	0.106822	ENSGALG00000062319
5	4040001	4090000	0.111798	ENSGALG00000025446
5	4040001	4090000	0.111798	ENSGALG00000062277
5	4040001	4090000	0.111798	ENSGALG00000062319
5	4050001	4100000	0.1124	ENSGALG00000025446
5	4050001	4100000	0.1124	ENSGALG00000062277
5	4050001	4100000	0.1124	ENSGALG00000012160
5	4050001	4100000	0.1124	ENSGALG00000062319
5	4060001	4110000	0.115829	ENSGALG00000025446
5	4060001	4110000	0.115829	ENSGALG00000012160
5	4060001	4110000	0.115829	ENSGALG00000062319
5	4070001	4120000	0.117602	ENSGALG00000025446
5	4070001	4120000	0.117602	ENSGALG00000012160
5	4070001	4120000	0.117602	ENSGALG00000062319
5	4080001	4130000	0.112997	ENSGALG00000025446
5	4080001	4130000	0.112997	ENSGALG00000012160
5	4080001	4130000	0.112997	ENSGALG00000062319
5	4090001	4140000	0.110914	ENSGALG00000012160
5	4090001	4140000	0.110914	ENSGALG00000062319
5	4100001	4150000	0.107586	ENSGALG00000012160
5	4100001	4150000	0.107586	ENSGALG00000012153
5	4110001	4160000	0.104006	ENSGALG00000012160
5	4110001	4160000	0.104006	ENSGALG00000012153
5	4120001	4170000	0.106595	ENSGALG00000012160
5	4120001	4170000	0.106595	ENSGALG00000012153
5	4130001	4180000	0.108885	ENSGALG00000012160
5	4130001	4180000	0.108885	ENSGALG00000012153
5	4470001	4520000	0.097913	ENSGALG00000056070
5	4480001	4530000	0.100603	ENSGALG00000056070
5	4760001	4810000	0.0946902	ENSGALG00000012140
5	4760001	4810000	0.0946902	ENSGALG00000012139
5	4760001	4810000	0.0946902	ENSGALG00000012142
5	4770001	4820000	0.0955129	ENSGALG00000012140
5	4770001	4820000	0.0955129	ENSGALG00000012139
5	4770001	4820000	0.0955129	ENSGALG00000063050
5	4770001	4820000	0.0955129	ENSGALG00000012142
5	4770001	4820000	0.0955129	ENSGALG00000064819
5	4780001	4830000	0.0991763	ENSGALG00000012139
5	4780001	4830000	0.0991763	ENSGALG00000063050
5	4780001	4830000	0.0991763	ENSGALG00000060641
5	4780001	4830000	0.0991763	ENSGALG00000012142
5	4780001	4830000	0.0991763	ENSGALG00000064819
5	4790001	4840000	0.0986609	ENSGALG00000012139
5	4790001	4840000	0.0986609	ENSGALG00000063050
5	4790001	4840000	0.0986609	ENSGALG00000060641
5	4790001	4840000	0.0986609	ENSGALG00000012142
5	4790001	4840000	0.0986609	ENSGALG00000064819
5	11070001	11120000	0.0969073	ENSGALG00000051000
5	11070001	11120000	0.0969073	ENSGALG00000064375
5	11070001	11120000	0.0969073	ENSGALG00000062034
5	11080001	11130000	0.105197	ENSGALG00000051000
5	11080001	11130000	0.105197	ENSGALG00000064375
5	11080001	11130000	0.105197	ENSGALG00000062034
5	11090001	11140000	0.105938	ENSGALG00000064375
5	11090001	11140000	0.105938	ENSGALG00000062034
5	11100001	11150000	0.102693	ENSGALG00000062034
5	11110001	11160000	0.093854	ENSGALG00000062034
5	11550001	11600000	0.0983736	ENSGALG00000006074
5	11560001	11610000	0.0987133	ENSGALG00000006074
5	11570001	11620000	0.0995234	ENSGALG00000006074
5	11590001	11640000	0.101399	ENSGALG00000006074
5	11620001	11670000	0.0931724	ENSGALG00000006074
5	35120001	35170000	0.0979196	ENSGALG00000009995
5	55090001	55140000	0.103077	ENSGALG00000049009
5	55090001	55140000	0.103077	ENSGALG00000054673
5	55090001	55140000	0.103077	ENSGALG00000064102
5	55090001	55140000	0.103077	ENSGALG00000057207
5	55090001	55140000	0.103077	ENSGALG00000061229
5	55090001	55140000	0.103077	ENSGALG00000062049
5	55090001	55140000	0.103077	ENSGALG00000012017
5	55100001	55150000	0.0973958	ENSGALG00000049009
5	55100001	55150000	0.0973958	ENSGALG00000054673
5	55100001	55150000	0.0973958	ENSGALG00000064102
5	55100001	55150000	0.0973958	ENSGALG00000057207
5	55100001	55150000	0.0973958	ENSGALG00000061229
5	55100001	55150000	0.0973958	ENSGALG00000012021
5	55100001	55150000	0.0973958	ENSGALG00000062049
5	55110001	55160000	0.0964068	ENSGALG00000049009
5	55110001	55160000	0.0964068	ENSGALG00000064102
5	55110001	55160000	0.0964068	ENSGALG00000057207
5	55110001	55160000	0.0964068	ENSGALG00000061229
5	55110001	55160000	0.0964068	ENSGALG00000062596
5	55110001	55160000	0.0964068	ENSGALG00000012021
5	55110001	55160000	0.0964068	ENSGALG00000062049
6	15100001	15150000	0.100034	ENSGALG00000055274
6	15110001	15160000	0.0957796	ENSGALG00000055274
6	15490001	15540000	0.0927223	ENSGALG00000064370
6	15490001	15540000	0.0927223	ENSGALG00000062395
6	15500001	15550000	0.100255	ENSGALG00000064370
6	15510001	15560000	0.114855	ENSGALG00000064370
6	15520001	15570000	0.122475	ENSGALG00000064370
6	15530001	15580000	0.135229	ENSGALG00000064370
6	15540001	15590000	0.151904	ENSGALG00000060653
6	15550001	15600000	0.149731	ENSGALG00000060653
6	15560001	15610000	0.139884	ENSGALG00000060653
6	15570001	15620000	0.122357	ENSGALG00000060653
6	15580001	15630000	0.108994	ENSGALG00000060653
6	15600001	15650000	0.117162	ENSGALG00000060653
6	15610001	15660000	0.135651	ENSGALG00000060653
6	15620001	15670000	0.149358	ENSGALG00000060653
6	15630001	15680000	0.127224	ENSGALG00000005000
6	15630001	15680000	0.127224	ENSGALG00000060653
6	15640001	15690000	0.0958922	ENSGALG00000005000
6	15640001	15690000	0.0958922	ENSGALG00000005002
6	15640001	15690000	0.0958922	ENSGALG00000060653
6	16610001	16660000	0.103418	ENSGALG00000025423
6	16610001	16660000	0.103418	ENSGALG00000058648
6	16610001	16660000	0.103418	ENSGALG00000005107
6	16620001	16670000	0.117855	ENSGALG00000025423
6	16620001	16670000	0.117855	ENSGALG00000058648
6	16620001	16670000	0.117855	ENSGALG00000005134
6	16620001	16670000	0.117855	ENSGALG00000005107
6	16630001	16680000	0.112918	ENSGALG00000025423
6	16630001	16680000	0.112918	ENSGALG00000005134
6	16630001	16680000	0.112918	ENSGALG00000005107
6	16640001	16690000	0.116819	ENSGALG00000025423
6	16640001	16690000	0.116819	ENSGALG00000005134
6	16640001	16690000	0.116819	ENSGALG00000005107
6	16650001	16700000	0.135177	ENSGALG00000025423
6	16650001	16700000	0.135177	ENSGALG00000005134
6	16650001	16700000	0.135177	ENSGALG00000005107
6	16660001	16710000	0.152776	ENSGALG00000005134
6	16660001	16710000	0.152776	ENSGALG00000005107
6	16670001	16720000	0.146344	ENSGALG00000005134
6	16680001	16730000	0.133248	ENSGALG00000005134
6	16690001	16740000	0.119084	ENSGALG00000062929
6	16690001	16740000	0.119084	ENSGALG00000057772
6	16690001	16740000	0.119084	ENSGALG00000005134
8	23990001	24040000	0.0938192	ENSGALG00000067860
8	23990001	24040000	0.0938192	ENSGALG00000063343
8	23990001	24040000	0.0938192	ENSGALG00000051439
8	24000001	24050000	0.109169	ENSGALG00000067860
8	24000001	24050000	0.109169	ENSGALG00000051439
8	24010001	24060000	0.110572	ENSGALG00000051439
8	24020001	24070000	0.119768	ENSGALG00000051439
8	24030001	24080000	0.128561	ENSGALG00000051439
8	24040001	24090000	0.121971	ENSGALG00000051439
8	24050001	24100000	0.102469	ENSGALG00000051439
8	26830001	26880000	0.101879	ENSGALG00000010879
8	26840001	26890000	0.107532	ENSGALG00000010879
8	26850001	26900000	0.0986911	ENSGALG00000010879
9	11320001	11370000	0.102698	ENSGALG00000058972
9	11320001	11370000	0.102698	ENSGALG00000065404
9	11330001	11380000	0.124163	ENSGALG00000058972
9	11340001	11390000	0.11608	ENSGALG00000056133
9	11350001	11400000	0.111632	ENSGALG00000056133
9	11350001	11400000	0.111632	ENSGALG00000052830
9	11360001	11410000	0.0998587	ENSGALG00000056133
9	11360001	11410000	0.0998587	ENSGALG00000052830
10	20670001	20720000	0.097783	ENSGALG00000067983
10	20670001	20720000	0.097783	ENSGALG00000008425
10	20670001	20720000	0.097783	ENSGALG00000042201
10	20680001	20730000	0.105835	ENSGALG00000067983
10	20680001	20730000	0.105835	ENSGALG00000008549
10	20680001	20730000	0.105835	ENSGALG00000008425
10	20680001	20730000	0.105835	ENSGALG00000042201
10	20690001	20740000	0.0998428	ENSGALG00000067983
10	20690001	20740000	0.0998428	ENSGALG00000008549
10	20690001	20740000	0.0998428	ENSGALG00000042201
10	20700001	20750000	0.0981528	ENSGALG00000008549
10	20700001	20750000	0.0981528	ENSGALG00000030162
10	20700001	20750000	0.0981528	ENSGALG00000042201
10	20710001	20760000	0.103361	ENSGALG00000008549
10	20710001	20760000	0.103361	ENSGALG00000030162
10	20710001	20760000	0.103361	ENSGALG00000042201
10	20720001	20770000	0.102635	ENSGALG00000008549
10	20720001	20770000	0.102635	ENSGALG00000030162
10	20720001	20770000	0.102635	ENSGALG00000042201
10	20730001	20780000	0.10479	ENSGALG00000008549
10	20730001	20780000	0.10479	ENSGALG00000030162
10	20740001	20790000	0.107119	ENSGALG00000008549
10	20740001	20790000	0.107119	ENSGALG00000030162
10	20750001	20800000	0.11181	ENSGALG00000030162
12	4140001	4190000	0.0963294	ENSGALG00000030908
12	4150001	4200000	0.0953198	ENSGALG00000030908
12	4730001	4780000	0.0960819	ENSGALG00000060866
12	4730001	4780000	0.0960819	ENSGALG00000065835
15	3600001	3650000	0.0937954	ENSGALG00000002645
15	3600001	3650000	0.0937954	ENSGALG00000002579
15	4130001	4180000	0.113146	ENSGALG00000002714
15	4140001	4190000	0.102469	ENSGALG00000002714
15	12580001	12630000	0.104883	ENSGALG00000061934
15	12580001	12630000	0.104883	ENSGALG00000008253
15	12580001	12630000	0.104883	ENSGALG00000059727
15	12590001	12640000	0.108412	ENSGALG00000061934
15	12590001	12640000	0.108412	ENSGALG00000008253
15	12590001	12640000	0.108412	ENSGALG00000059727
15	12600001	12650000	0.116409	ENSGALG00000008253
15	12600001	12650000	0.116409	ENSGALG00000059727
15	12610001	12660000	0.121258	ENSGALG00000008253
15	12620001	12670000	0.117305	ENSGALG00000068475
15	12620001	12670000	0.117305	ENSGALG00000008253
15	12630001	12680000	0.107471	ENSGALG00000068475
15	12630001	12680000	0.107471	ENSGALG00000008253
15	12640001	12690000	0.107709	ENSGALG00000068475
15	12640001	12690000	0.107709	ENSGALG00000067188
15	12650001	12700000	0.0984578	ENSGALG00000068475
15	12650001	12700000	0.0984578	ENSGALG00000067188
15	12650001	12700000	0.0984578	ENSGALG00000055337
15	12660001	12710000	0.0993621	ENSGALG00000068475
15	12660001	12710000	0.0993621	ENSGALG00000067188
15	12660001	12710000	0.0993621	ENSGALG00000055337
15	12670001	12720000	0.102602	ENSGALG00000068475
15	12670001	12720000	0.102602	ENSGALG00000067188
15	12670001	12720000	0.102602	ENSGALG00000055337
15	12680001	12730000	0.102561	ENSGALG00000067188
15	12680001	12730000	0.102561	ENSGALG00000055337
15	12690001	12740000	0.103849	ENSGALG00000055337
15	12690001	12740000	0.103849	ENSGALG00000059665
15	12700001	12750000	0.0935411	ENSGALG00000055337
15	12700001	12750000	0.0935411	ENSGALG00000059665
15	12700001	12750000	0.0935411	ENSGALG00000008289
15	12710001	12760000	0.093102	ENSGALG00000059665
15	12710001	12760000	0.093102	ENSGALG00000008289
15	12750001	12800000	0.0961536	ENSGALG00000058805
15	12750001	12800000	0.0961536	ENSGALG00000008289
15	12750001	12800000	0.0961536	ENSGALG00000067875
15	12750001	12800000	0.0961536	ENSGALG00000055707
15	12760001	12810000	0.0934705	ENSGALG00000058805
15	12760001	12810000	0.0934705	ENSGALG00000008289
15	12760001	12810000	0.0934705	ENSGALG00000067875
15	12760001	12810000	0.0934705	ENSGALG00000055707
15	12770001	12820000	0.112784	ENSGALG00000058805
15	12770001	12820000	0.112784	ENSGALG00000008289
15	12770001	12820000	0.112784	ENSGALG00000067875
15	12770001	12820000	0.112784	ENSGALG00000055707
15	12780001	12830000	0.0961491	ENSGALG00000058805
15	12780001	12830000	0.0961491	ENSGALG00000008289
15	12780001	12830000	0.0961491	ENSGALG00000067875
15	12780001	12830000	0.0961491	ENSGALG00000055707
20	2840001	2890000	0.093765	ENSGALG00000037889
28	4680001	4730000	0.122095	ENSGALG00000057867
28	4680001	4730000	0.122095	ENSGALG00000065168
28	4680001	4730000	0.122095	ENSGALG00000057113
28	4680001	4730000	0.122095	ENSGALG00000004048
28	4690001	4740000	0.147431	ENSGALG00000004048
28	4700001	4750000	0.16615	ENSGALG00000004048
28	4710001	4760000	0.174518	ENSGALG00000004048
28	4720001	4770000	0.172571	ENSGALG00000004048
28	4730001	4780000	0.147167	ENSGALG00000004048
28	4740001	4790000	0.119217	ENSGALG00000004048
31	1290001	1340000	0.104396	ENSGALG00000055213
31	1290001	1340000	0.104396	ENSGALG00000066097
31	1290001	1340000	0.104396	ENSGALG00000042850
31	1290001	1340000	0.104396	ENSGALG00000064416
31	1290001	1340000	0.104396	ENSGALG00000065472
31	1290001	1340000	0.104396	ENSGALG00000059399
31	1290001	1340000	0.104396	ENSGALG00000068048
31	1300001	1350000	0.104396	ENSGALG00000055213
31	1300001	1350000	0.104396	ENSGALG00000066421
31	1300001	1350000	0.104396	ENSGALG00000067488
31	1300001	1350000	0.104396	ENSGALG00000066097
31	1300001	1350000	0.104396	ENSGALG00000042850
31	1300001	1350000	0.104396	ENSGALG00000064416
31	1300001	1350000	0.104396	ENSGALG00000065472
31	1300001	1350000	0.104396	ENSGALG00000059399
33	2820001	2870000	0.0981219	ENSGALG00000058289
33	2820001	2870000	0.0981219	ENSGALG00000062879
33	2820001	2870000	0.0981219	ENSGALG00000054181
33	2820001	2870000	0.0981219	ENSGALG00000060579
33	2820001	2870000	0.0981219	ENSGALG00000066649
33	2820001	2870000	0.0981219	ENSGALG00000064773
33	2820001	2870000	0.0981219	ENSGALG00000055871
33	2820001	2870000	0.0981219	ENSGALG00000064899
33	2820001	2870000	0.0981219	ENSGALG00000061558
33	2820001	2870000	0.0981219	ENSGALG00000061010
33	2820001	2870000	0.0981219	ENSGALG00000056469
33	7000001	7050000	0.0936136	ENSGALG00000032819
33	7000001	7050000	0.0936136	ENSGALG00000035086
33	7000001	7050000	0.0936136	ENSGALG00000037941
33	7000001	7050000	0.0936136	ENSGALG00000034218
33	7000001	7050000	0.0936136	ENSGALG00000041592
33	7000001	7050000	0.0936136	ENSGALG00000053250
33	7000001	7050000	0.0936136	ENSGALG00000033510
33	7010001	7060000	0.115138	ENSGALG00000035086
33	7010001	7060000	0.115138	ENSGALG00000037941
33	7010001	7060000	0.115138	ENSGALG00000034218
33	7010001	7060000	0.115138	ENSGALG00000041592
33	7010001	7060000	0.115138	ENSGALG00000053250
33	7010001	7060000	0.115138	ENSGALG00000033510
33	7020001	7070000	0.140182	ENSGALG00000035086
33	7020001	7070000	0.140182	ENSGALG00000037941
33	7020001	7070000	0.140182	ENSGALG00000034218
33	7020001	7070000	0.140182	ENSGALG00000048612
33	7020001	7070000	0.140182	ENSGALG00000035734
33	7020001	7070000	0.140182	ENSGALG00000053250
33	7020001	7070000	0.140182	ENSGALG00000033510
33	7030001	7080000	0.181371	ENSGALG00000037941
33	7030001	7080000	0.181371	ENSGALG00000034218
33	7030001	7080000	0.181371	ENSGALG00000048612
33	7030001	7080000	0.181371	ENSGALG00000035734
33	7030001	7080000	0.181371	ENSGALG00000035993
33	7030001	7080000	0.181371	ENSGALG00000053250
33	7030001	7080000	0.181371	ENSGALG00000033510
33	7040001	7090000	0.220616	ENSGALG00000034218
33	7040001	7090000	0.220616	ENSGALG00000048612
33	7040001	7090000	0.220616	ENSGALG00000035734
33	7040001	7090000	0.220616	ENSGALG00000035993
33	7040001	7090000	0.220616	ENSGALG00000032699
33	7040001	7090000	0.220616	ENSGALG00000042482
33	7040001	7090000	0.220616	ENSGALG00000033510
33	7040001	7090000	0.220616	ENSGALG00000035350
33	7050001	7100000	0.264075	ENSGALG00000048612
33	7050001	7100000	0.264075	ENSGALG00000035734
33	7050001	7100000	0.264075	ENSGALG00000035993
33	7050001	7100000	0.264075	ENSGALG00000032699
33	7050001	7100000	0.264075	ENSGALG00000042482
33	7050001	7100000	0.264075	ENSGALG00000038110
33	7050001	7100000	0.264075	ENSGALG00000033510
33	7050001	7100000	0.264075	ENSGALG00000035350
33	7060001	7110000	0.285755	ENSGALG00000048612
33	7060001	7110000	0.285755	ENSGALG00000035734
33	7060001	7110000	0.285755	ENSGALG00000035993
33	7060001	7110000	0.285755	ENSGALG00000032699
33	7060001	7110000	0.285755	ENSGALG00000042482
33	7060001	7110000	0.285755	ENSGALG00000038110
33	7060001	7110000	0.285755	ENSGALG00000046169
33	7060001	7110000	0.285755	ENSGALG00000060919
33	7060001	7110000	0.285755	ENSGALG00000033510
33	7060001	7110000	0.285755	ENSGALG00000040260
33	7060001	7110000	0.285755	ENSGALG00000035350
33	7070001	7120000	0.271229	ENSGALG00000035734
33	7070001	7120000	0.271229	ENSGALG00000035993
33	7070001	7120000	0.271229	ENSGALG00000032699
33	7070001	7120000	0.271229	ENSGALG00000042482
33	7070001	7120000	0.271229	ENSGALG00000038110
33	7070001	7120000	0.271229	ENSGALG00000046169
33	7070001	7120000	0.271229	ENSGALG00000060919
33	7070001	7120000	0.271229	ENSGALG00000037953
33	7070001	7120000	0.271229	ENSGALG00000040260
33	7070001	7120000	0.271229	ENSGALG00000035350
33	7080001	7130000	0.211136	ENSGALG00000035993
33	7080001	7130000	0.211136	ENSGALG00000032699
33	7080001	7130000	0.211136	ENSGALG00000042482
33	7080001	7130000	0.211136	ENSGALG00000038110
33	7080001	7130000	0.211136	ENSGALG00000046169
33	7080001	7130000	0.211136	ENSGALG00000060919
33	7080001	7130000	0.211136	ENSGALG00000037953
33	7080001	7130000	0.211136	ENSGALG00000040260
33	7080001	7130000	0.211136	ENSGALG00000035350
33	7080001	7130000	0.211136	ENSGALG00000052192
33	7090001	7140000	0.189141	ENSGALG00000032699
33	7090001	7140000	0.189141	ENSGALG00000038110
33	7090001	7140000	0.189141	ENSGALG00000046169
33	7090001	7140000	0.189141	ENSGALG00000060919
33	7090001	7140000	0.189141	ENSGALG00000037953
33	7090001	7140000	0.189141	ENSGALG00000037665
33	7090001	7140000	0.189141	ENSGALG00000031707
33	7090001	7140000	0.189141	ENSGALG00000040260
33	7090001	7140000	0.189141	ENSGALG00000035350
33	7090001	7140000	0.189141	ENSGALG00000052192
33	7100001	7150000	0.16319	ENSGALG00000038110
33	7100001	7150000	0.16319	ENSGALG00000046169
33	7100001	7150000	0.16319	ENSGALG00000060919
33	7100001	7150000	0.16319	ENSGALG00000037953
33	7100001	7150000	0.16319	ENSGALG00000037665
33	7100001	7150000	0.16319	ENSGALG00000031707
33	7100001	7150000	0.16319	ENSGALG00000040260
33	7100001	7150000	0.16319	ENSGALG00000031702
33	7100001	7150000	0.16319	ENSGALG00000052192
33	7110001	7160000	0.146915	ENSGALG00000037953
33	7110001	7160000	0.146915	ENSGALG00000037665
33	7110001	7160000	0.146915	ENSGALG00000031707
33	7110001	7160000	0.146915	ENSGALG00000040260
33	7110001	7160000	0.146915	ENSGALG00000031702
33	7110001	7160000	0.146915	ENSGALG00000052192
33	7120001	7170000	0.134643	ENSGALG00000037953
33	7120001	7170000	0.134643	ENSGALG00000037665
33	7120001	7170000	0.134643	ENSGALG00000031707
33	7120001	7170000	0.134643	ENSGALG00000031702
33	7120001	7170000	0.134643	ENSGALG00000052192
33	7130001	7180000	0.139221	ENSGALG00000037665
33	7130001	7180000	0.139221	ENSGALG00000031707
33	7130001	7180000	0.139221	ENSGALG00000031702
33	7130001	7180000	0.139221	ENSGALG00000036282
33	7130001	7180000	0.139221	ENSGALG00000061690
33	7140001	7190000	0.14451	ENSGALG00000031707
33	7140001	7190000	0.14451	ENSGALG00000034399
33	7140001	7190000	0.14451	ENSGALG00000031702
33	7140001	7190000	0.14451	ENSGALG00000036282
33	7140001	7190000	0.14451	ENSGALG00000061690
33	7150001	7200000	0.142076	ENSGALG00000060892
33	7150001	7200000	0.142076	ENSGALG00000031222
33	7150001	7200000	0.142076	ENSGALG00000034399
33	7150001	7200000	0.142076	ENSGALG00000031702
33	7150001	7200000	0.142076	ENSGALG00000036282
33	7150001	7200000	0.142076	ENSGALG00000061690
33	7150001	7200000	0.142076	ENSGALG00000033927
33	7160001	7210000	0.118156	ENSGALG00000060892
33	7160001	7210000	0.118156	ENSGALG00000031222
33	7160001	7210000	0.118156	ENSGALG00000034399
33	7160001	7210000	0.118156	ENSGALG00000031702
33	7160001	7210000	0.118156	ENSGALG00000036282
33	7160001	7210000	0.118156	ENSGALG00000061690
33	7160001	7210000	0.118156	ENSGALG00000033927
33	7160001	7210000	0.118156	ENSGALG00000033404
33	7170001	7220000	0.123953	ENSGALG00000060892
33	7170001	7220000	0.123953	ENSGALG00000031222
33	7170001	7220000	0.123953	ENSGALG00000050875
33	7170001	7220000	0.123953	ENSGALG00000033246
33	7170001	7220000	0.123953	ENSGALG00000034399
33	7170001	7220000	0.123953	ENSGALG00000031702
33	7170001	7220000	0.123953	ENSGALG00000036282
33	7170001	7220000	0.123953	ENSGALG00000061690
33	7170001	7220000	0.123953	ENSGALG00000033927
33	7170001	7220000	0.123953	ENSGALG00000033404
33	7180001	7230000	0.118552	ENSGALG00000060892
33	7180001	7230000	0.118552	ENSGALG00000031222
33	7180001	7230000	0.118552	ENSGALG00000050875
33	7180001	7230000	0.118552	ENSGALG00000033246
33	7180001	7230000	0.118552	ENSGALG00000047035
33	7180001	7230000	0.118552	ENSGALG00000043606
33	7180001	7230000	0.118552	ENSGALG00000034399
33	7180001	7230000	0.118552	ENSGALG00000036282
33	7180001	7230000	0.118552	ENSGALG00000035850
33	7180001	7230000	0.118552	ENSGALG00000033927
33	7180001	7230000	0.118552	ENSGALG00000033404
33	7440001	7490000	0.0954496	ENSGALG00000038523
33	7440001	7490000	0.0954496	ENSGALG00000038648
33	7440001	7490000	0.0954496	ENSGALG00000030086
33	7440001	7490000	0.0954496	ENSGALG00000039134
33	7450001	7500000	0.0966592	ENSGALG00000038648
33	7450001	7500000	0.0966592	ENSGALG00000030086
33	7450001	7500000	0.0966592	ENSGALG00000060279
33	7450001	7500000	0.0966592	ENSGALG00000039134
33	7460001	7510000	0.0939374	ENSGALG00000038648
33	7460001	7510000	0.0939374	ENSGALG00000030086
33	7460001	7510000	0.0939374	ENSGALG00000060279
33	7460001	7510000	0.0939374	ENSGALG00000067422
33	7460001	7510000	0.0939374	ENSGALG00000066181
33	7460001	7510000	0.0939374	ENSGALG00000039134
33	7500001	7550000	0.0967874	ENSGALG00000060279
33	7500001	7550000	0.0967874	ENSGALG00000067422
33	7500001	7550000	0.0967874	ENSGALG00000036082
33	7500001	7550000	0.0967874	ENSGALG00000059983
33	7500001	7550000	0.0967874	ENSGALG00000066181
33	7510001	7560000	0.0948582	ENSGALG00000067422
33	7510001	7560000	0.0948582	ENSGALG00000036082
33	7510001	7560000	0.0948582	ENSGALG00000059983
33	7510001	7560000	0.0948582	ENSGALG00000033272
33	7520001	7570000	0.100355	ENSGALG00000036082
33	7520001	7570000	0.100355	ENSGALG00000059983
33	7520001	7570000	0.100355	ENSGALG00000056917
33	7520001	7570000	0.100355	ENSGALG00000051057
33	7520001	7570000	0.100355	ENSGALG00000055940
33	7520001	7570000	0.100355	ENSGALG00000033272
33	7590001	7640000	0.0947535	ENSGALG00000036129
33	7590001	7640000	0.0947535	ENSGALG00000029393
33	7590001	7640000	0.0947535	ENSGALG00000065766
33	7590001	7640000	0.0947535	ENSGALG00000037262
33	7590001	7640000	0.0947535	ENSGALG00000056278
33	7590001	7640000	0.0947535	ENSGALG00000066079
33	7590001	7640000	0.0947535	ENSGALG00000060092
33	7590001	7640000	0.0947535	ENSGALG00000067122
33	7590001	7640000	0.0947535	ENSGALG00000029439
33	7610001	7660000	0.0988588	ENSGALG00000037262
33	7610001	7660000	0.0988588	ENSGALG00000056278
33	7610001	7660000	0.0988588	ENSGALG00000066079
33	7610001	7660000	0.0988588	ENSGALG00000060092
33	7610001	7660000	0.0988588	ENSGALG00000067122
33	7610001	7660000	0.0988588	ENSGALG00000030416
33	7610001	7660000	0.0988588	ENSGALG00000055425
33	7620001	7670000	0.103426	ENSGALG00000056278
33	7620001	7670000	0.103426	ENSGALG00000066079
33	7620001	7670000	0.103426	ENSGALG00000060092
33	7620001	7670000	0.103426	ENSGALG00000067122
33	7620001	7670000	0.103426	ENSGALG00000030416
33	7620001	7670000	0.103426	ENSGALG00000061543
33	7620001	7670000	0.103426	ENSGALG00000035539
33	7620001	7670000	0.103426	ENSGALG00000055425
