# Supplementary material for: PMEL governs autosomal dominant inheritance of white-tail independent of yellow body plumage in chickens (Gallus gallus domesticus)
Source: Poult Sci. 2025 Nov 16;105(1):106127. doi: 10.1016/j.psj.2025.106127 (PMC12671367; doi:10.1016/j.psj.2025.106127)
Supplement: Supplementary file 8 [file mmc8.xlsx]

## Sheet: Table S6 pi-ratio
Table S6. The top 1% selective signals and potential selective genes by π-ratio method.
CHR	Start	End	π-ratio	Ensembl ID
Z	6730001	6780000	1.39099	ENSGALG00000002413
Z	6740001	6790000	1.38857	ENSGALG00000002413
Z	6750001	6800000	1.37492	ENSGALG00000002413
Z	6760001	6810000	1.37453	ENSGALG00000002413
Z	7370001	7420000	2.6006	ENSGALG00000005759
Z	7370001	7420000	2.6006	ENSGALG00000066424
Z	7370001	7420000	2.6006	ENSGALG00000058684
Z	7370001	7420000	2.6006	ENSGALG00000063693
Z	7370001	7420000	2.6006	ENSGALG00000057406
Z	7370001	7420000	2.6006	ENSGALG00000067864
Z	7370001	7420000	2.6006	ENSGALG00000055936
Z	7370001	7420000	2.6006	ENSGALG00000044725
Z	7370001	7420000	2.6006	ENSGALG00000060980
Z	7370001	7420000	2.6006	ENSGALG00000065222
Z	7370001	7420000	2.6006	ENSGALG00000057052
Z	7370001	7420000	2.6006	ENSGALG00000033669
Z	7370001	7420000	2.6006	ENSGALG00000013809
Z	7380001	7430000	2.73015	ENSGALG00000058684
Z	7380001	7430000	2.73015	ENSGALG00000063693
Z	7380001	7430000	2.73015	ENSGALG00000057406
Z	7380001	7430000	2.73015	ENSGALG00000067864
Z	7380001	7430000	2.73015	ENSGALG00000055936
Z	7380001	7430000	2.73015	ENSGALG00000044725
Z	7380001	7430000	2.73015	ENSGALG00000060980
Z	7380001	7430000	2.73015	ENSGALG00000065222
Z	7380001	7430000	2.73015	ENSGALG00000057052
Z	7380001	7430000	2.73015	ENSGALG00000055272
Z	7380001	7430000	2.73015	ENSGALG00000033669
Z	7380001	7430000	2.73015	ENSGALG00000013809
Z	7390001	7440000	2.6487	ENSGALG00000067864
Z	7390001	7440000	2.6487	ENSGALG00000055936
Z	7390001	7440000	2.6487	ENSGALG00000044725
Z	7390001	7440000	2.6487	ENSGALG00000060980
Z	7390001	7440000	2.6487	ENSGALG00000065222
Z	7390001	7440000	2.6487	ENSGALG00000057052
Z	7390001	7440000	2.6487	ENSGALG00000055272
Z	7390001	7440000	2.6487	ENSGALG00000025660
Z	7390001	7440000	2.6487	ENSGALG00000033669
Z	7390001	7440000	2.6487	ENSGALG00000013809
Z	7400001	7450000	1.84401	ENSGALG00000060980
Z	7400001	7450000	1.84401	ENSGALG00000065222
Z	7400001	7450000	1.84401	ENSGALG00000057052
Z	7400001	7450000	1.84401	ENSGALG00000055272
Z	7400001	7450000	1.84401	ENSGALG00000025641
Z	7400001	7450000	1.84401	ENSGALG00000025660
Z	7400001	7450000	1.84401	ENSGALG00000033669
Z	7400001	7450000	1.84401	ENSGALG00000013809
Z	7410001	7460000	1.42117	ENSGALG00000065222
Z	7410001	7460000	1.42117	ENSGALG00000057052
Z	7410001	7460000	1.42117	ENSGALG00000055272
Z	7410001	7460000	1.42117	ENSGALG00000025641
Z	7410001	7460000	1.42117	ENSGALG00000025660
Z	7410001	7460000	1.42117	ENSGALG00000013809
Z	7520001	7570000	1.41492	ENSGALG00000005800
Z	7520001	7570000	1.41492	ENSGALG00000021378
Z	7530001	7580000	1.48281	ENSGALG00000053307
Z	7530001	7580000	1.48281	ENSGALG00000005800
Z	7530001	7580000	1.48281	ENSGALG00000021378
Z	7540001	7590000	1.38749	ENSGALG00000053307
Z	7540001	7590000	1.38749	ENSGALG00000005800
Z	7540001	7590000	1.38749	ENSGALG00000021378
Z	7540001	7590000	1.38749	ENSGALG00000005806
Z	11780001	11830000	1.37501	ENSGALG00000061344
Z	11780001	11830000	1.37501	ENSGALG00000056847
Z	11790001	11840000	1.46829	ENSGALG00000061344
Z	11790001	11840000	1.46829	ENSGALG00000056847
Z	11800001	11850000	1.57214	ENSGALG00000061344
Z	11800001	11850000	1.57214	ENSGALG00000056847
Z	11810001	11860000	1.63856	ENSGALG00000061344
Z	11810001	11860000	1.63856	ENSGALG00000056847
Z	11820001	11870000	1.79422	ENSGALG00000056847
Z	11830001	11880000	1.9582	ENSGALG00000056847
Z	11840001	11890000	1.47919	ENSGALG00000056847
Z	14770001	14820000	1.53681	ENSGALG00000054867
Z	14770001	14820000	1.53681	ENSGALG00000068399
Z	14770001	14820000	1.53681	ENSGALG00000049954
Z	14770001	14820000	1.53681	ENSGALG00000014880
Z	14780001	14830000	2.10534	ENSGALG00000068399
Z	14780001	14830000	2.10534	ENSGALG00000049954
Z	14780001	14830000	2.10534	ENSGALG00000014880
Z	14790001	14840000	2.32752	ENSGALG00000068399
Z	14790001	14840000	2.32752	ENSGALG00000049954
Z	14790001	14840000	2.32752	ENSGALG00000014880
Z	14800001	14850000	2.15747	ENSGALG00000014880
Z	14810001	14860000	1.95843	ENSGALG00000014880
Z	14820001	14870000	1.40889	ENSGALG00000014880
Z	22050001	22100000	1.42953	ENSGALG00000014807
Z	22050001	22100000	1.42953	ENSGALG00000062992
Z	22050001	22100000	1.42953	ENSGALG00000064671
Z	22050001	22100000	1.42953	ENSGALG00000014804
Z	22060001	22110000	1.6592	ENSGALG00000014807
Z	22060001	22110000	1.6592	ENSGALG00000062992
Z	22060001	22110000	1.6592	ENSGALG00000064671
Z	22070001	22120000	1.63812	ENSGALG00000062992
Z	22070001	22120000	1.63812	ENSGALG00000064671
Z	22080001	22130000	1.54771	ENSGALG00000062992
Z	22080001	22130000	1.54771	ENSGALG00000064671
Z	22080001	22130000	1.54771	ENSGALG00000026553
Z	22090001	22140000	1.40568	ENSGALG00000064671
Z	22090001	22140000	1.40568	ENSGALG00000026553
Z	27000001	27050000	1.41855	ENSGALG00000044150
Z	27000001	27050000	1.41855	ENSGALG00000010180
Z	27010001	27060000	1.50417	ENSGALG00000044150
Z	27010001	27060000	1.50417	ENSGALG00000010180
Z	27020001	27070000	1.59349	ENSGALG00000010187
Z	27020001	27070000	1.59349	ENSGALG00000044150
Z	27030001	27080000	1.5312	ENSGALG00000010187
Z	27030001	27080000	1.5312	ENSGALG00000044150
Z	27040001	27090000	1.40279	ENSGALG00000010187
Z	27050001	27100000	1.48534	ENSGALG00000010187
Z	27060001	27110000	1.5195	ENSGALG00000010187
Z	27070001	27120000	1.482	ENSGALG00000010187
Z	27080001	27130000	1.43483	ENSGALG00000010187
Z	27080001	27130000	1.43483	ENSGALG00000064920
Z	27090001	27140000	1.38567	ENSGALG00000010187
Z	27090001	27140000	1.38567	ENSGALG00000064920
Z	28320001	28370000	1.41839	ENSGALG00000020557
Z	28330001	28380000	1.37579	ENSGALG00000020557
Z	28630001	28680000	1.49802	ENSGALG00000065750
Z	28630001	28680000	1.49802	ENSGALG00000057242
Z	28640001	28690000	1.40059	ENSGALG00000065750
Z	28640001	28690000	1.40059	ENSGALG00000057242
Z	29330001	29380000	1.42167	ENSGALG00000061588
Z	29340001	29390000	1.75626	ENSGALG00000061588
Z	29350001	29400000	2.12627	ENSGALG00000061588
Z	29360001	29410000	1.58964	ENSGALG00000061588
Z	30290001	30340000	1.49328	ENSGALG00000064661
Z	30300001	30350000	1.86149	ENSGALG00000064661
Z	30310001	30360000	1.66738	ENSGALG00000064661
Z	30320001	30370000	1.49099	ENSGALG00000064661
Z	30330001	30380000	1.38215	ENSGALG00000064661
Z	30730001	30780000	1.72338	ENSGALG00000029932
Z	30740001	30790000	1.87864	ENSGALG00000029932
Z	30750001	30800000	1.97927	ENSGALG00000029932
Z	30760001	30810000	2.01089	ENSGALG00000029932
Z	30770001	30820000	1.98169	ENSGALG00000029932
Z	30780001	30830000	1.94046	ENSGALG00000015205
Z	30780001	30830000	1.94046	ENSGALG00000029932
Z	30790001	30840000	1.83654	ENSGALG00000015205
Z	30790001	30840000	1.83654	ENSGALG00000029932
Z	30800001	30850000	1.81726	ENSGALG00000015205
Z	30810001	30860000	1.71811	ENSGALG00000015205
Z	30820001	30870000	1.75914	ENSGALG00000015205
Z	30830001	30880000	2.16213	ENSGALG00000015205
Z	30890001	30940000	1.94511	ENSGALG00000064577
Z	30890001	30940000	1.94511	ENSGALG00000060675
Z	30900001	30950000	1.90487	ENSGALG00000064577
Z	30900001	30950000	1.90487	ENSGALG00000060675
Z	30900001	30950000	1.90487	ENSGALG00000056273
Z	30910001	30960000	1.53113	ENSGALG00000064577
Z	30910001	30960000	1.53113	ENSGALG00000060675
Z	30910001	30960000	1.53113	ENSGALG00000005846
Z	30910001	30960000	1.53113	ENSGALG00000056273
Z	30920001	30970000	1.47762	ENSGALG00000064577
Z	30920001	30970000	1.47762	ENSGALG00000060675
Z	30920001	30970000	1.47762	ENSGALG00000005846
Z	30920001	30970000	1.47762	ENSGALG00000056273
Z	34070001	34120000	1.37427	ENSGALG00000015078
Z	34180001	34230000	1.48411	ENSGALG00000015071
Z	34190001	34240000	1.66087	ENSGALG00000015071
Z	34200001	34250000	1.84561	ENSGALG00000015071
Z	34210001	34260000	1.75307	ENSGALG00000015071
Z	34220001	34270000	1.51161	ENSGALG00000028142
Z	34220001	34270000	1.51161	ENSGALG00000015071
Z	36000001	36050000	1.47953	ENSGALG00000015148
Z	36010001	36060000	1.47456	ENSGALG00000015148
Z	36020001	36070000	1.49955	ENSGALG00000015148
Z	36030001	36080000	1.5261	ENSGALG00000015148
Z	36040001	36090000	1.53064	ENSGALG00000058291
Z	36040001	36090000	1.53064	ENSGALG00000054400
Z	36040001	36090000	1.53064	ENSGALG00000015148
Z	36050001	36100000	1.50324	ENSGALG00000058291
Z	36050001	36100000	1.50324	ENSGALG00000054400
Z	36050001	36100000	1.50324	ENSGALG00000015148
Z	36060001	36110000	1.52928	ENSGALG00000058291
Z	36060001	36110000	1.52928	ENSGALG00000054400
Z	36070001	36120000	1.46969	ENSGALG00000058291
Z	36070001	36120000	1.46969	ENSGALG00000054400
Z	36080001	36130000	1.46593	ENSGALG00000058291
Z	36080001	36130000	1.46593	ENSGALG00000054400
Z	36110001	36160000	1.39263	ENSGALG00000051462
Z	36110001	36160000	1.39263	ENSGALG00000068518
Z	36120001	36170000	1.42091	ENSGALG00000051462
Z	36120001	36170000	1.42091	ENSGALG00000068518
Z	36130001	36180000	1.40414	ENSGALG00000051462
Z	36130001	36180000	1.40414	ENSGALG00000068518
Z	37280001	37330000	1.39912	ENSGALG00000033256
Z	39080001	39130000	1.42159	ENSGALG00000052487
Z	39400001	39450000	1.49502	ENSGALG00000067351
Z	40150001	40200000	1.39067	ENSGALG00000012593
Z	40160001	40210000	1.59208	ENSGALG00000012593
Z	40170001	40220000	1.45285	ENSGALG00000012593
Z	40180001	40230000	1.39819	ENSGALG00000012593
Z	41840001	41890000	1.4269	ENSGALG00000012620
Z	41850001	41900000	1.55718	ENSGALG00000012620
Z	41920001	41970000	1.47912	ENSGALG00000059918
Z	41930001	41980000	1.69368	ENSGALG00000059918
Z	41930001	41980000	1.69368	ENSGALG00000012621
Z	41940001	41990000	1.614	ENSGALG00000059918
Z	41940001	41990000	1.614	ENSGALG00000012621
Z	41950001	42000000	1.67072	ENSGALG00000059918
Z	41950001	42000000	1.67072	ENSGALG00000012621
Z	41960001	42010000	1.81147	ENSGALG00000059918
Z	41960001	42010000	1.81147	ENSGALG00000012621
Z	41970001	42020000	1.75301	ENSGALG00000059918
Z	41970001	42020000	1.75301	ENSGALG00000012621
Z	41980001	42030000	1.54789	ENSGALG00000012621
Z	41990001	42040000	1.60535	ENSGALG00000056298
Z	41990001	42040000	1.60535	ENSGALG00000012621
Z	42000001	42050000	1.77177	ENSGALG00000056298
Z	42000001	42050000	1.77177	ENSGALG00000012621
Z	42010001	42060000	1.64992	ENSGALG00000056298
Z	42010001	42060000	1.64992	ENSGALG00000012621
Z	42020001	42070000	1.64746	ENSGALG00000056298
Z	42020001	42070000	1.64746	ENSGALG00000012621
Z	42030001	42080000	2.24513	ENSGALG00000056298
Z	42030001	42080000	2.24513	ENSGALG00000012621
Z	42060001	42110000	2.32083	ENSGALG00000059930
Z	42070001	42120000	2.04896	ENSGALG00000059930
Z	42080001	42130000	1.8731	ENSGALG00000045920
Z	42080001	42130000	1.8731	ENSGALG00000059930
Z	42090001	42140000	1.83913	ENSGALG00000045920
Z	42090001	42140000	1.83913	ENSGALG00000059930
Z	42100001	42150000	1.87331	ENSGALG00000062792
Z	42100001	42150000	1.87331	ENSGALG00000045920
Z	42100001	42150000	1.87331	ENSGALG00000059930
Z	42110001	42160000	1.86904	ENSGALG00000062792
Z	42110001	42160000	1.86904	ENSGALG00000052503
Z	42110001	42160000	1.86904	ENSGALG00000045920
Z	42110001	42160000	1.86904	ENSGALG00000059930
Z	42120001	42170000	1.71794	ENSGALG00000062792
Z	42120001	42170000	1.71794	ENSGALG00000052503
Z	42120001	42170000	1.71794	ENSGALG00000045920
Z	42130001	42180000	1.73142	ENSGALG00000062792
Z	42130001	42180000	1.73142	ENSGALG00000012629
Z	42130001	42180000	1.73142	ENSGALG00000052503
Z	42130001	42180000	1.73142	ENSGALG00000045920
Z	42140001	42190000	1.57321	ENSGALG00000062792
Z	42140001	42190000	1.57321	ENSGALG00000064255
Z	42140001	42190000	1.57321	ENSGALG00000057354
Z	42140001	42190000	1.57321	ENSGALG00000012629
Z	42140001	42190000	1.57321	ENSGALG00000052503
Z	42140001	42190000	1.57321	ENSGALG00000045920
Z	42400001	42450000	1.49967	ENSGALG00000021163
Z	42400001	42450000	1.49967	ENSGALG00000012623
Z	42400001	42450000	1.49967	ENSGALG00000013634
Z	43090001	43140000	1.37641	ENSGALG00000055207
Z	43090001	43140000	1.37641	ENSGALG00000047053
Z	43100001	43150000	1.37563	ENSGALG00000055207
Z	43100001	43150000	1.37563	ENSGALG00000064690
Z	43100001	43150000	1.37563	ENSGALG00000047053
Z	43110001	43160000	1.39589	ENSGALG00000055207
Z	43110001	43160000	1.39589	ENSGALG00000064690
Z	43110001	43160000	1.39589	ENSGALG00000047053
Z	43490001	43540000	1.4621	ENSGALG00000065178
Z	43490001	43540000	1.4621	ENSGALG00000063922
Z	43490001	43540000	1.4621	ENSGALG00000062942
Z	43490001	43540000	1.4621	ENSGALG00000010688
Z	43500001	43550000	1.51202	ENSGALG00000065178
Z	43500001	43550000	1.51202	ENSGALG00000056946
Z	43500001	43550000	1.51202	ENSGALG00000063922
Z	43500001	43550000	1.51202	ENSGALG00000062942
Z	43500001	43550000	1.51202	ENSGALG00000010688
Z	43510001	43560000	1.71822	ENSGALG00000065178
Z	43510001	43560000	1.71822	ENSGALG00000056946
Z	43510001	43560000	1.71822	ENSGALG00000063922
Z	43510001	43560000	1.71822	ENSGALG00000062942
Z	43510001	43560000	1.71822	ENSGALG00000010688
Z	43520001	43570000	2.04139	ENSGALG00000065178
Z	43520001	43570000	2.04139	ENSGALG00000056946
Z	43520001	43570000	2.04139	ENSGALG00000038817
Z	43520001	43570000	2.04139	ENSGALG00000010694
Z	43520001	43570000	2.04139	ENSGALG00000063922
Z	43520001	43570000	2.04139	ENSGALG00000062942
Z	43520001	43570000	2.04139	ENSGALG00000010688
Z	43530001	43580000	2.00451	ENSGALG00000065178
Z	43530001	43580000	2.00451	ENSGALG00000056946
Z	43530001	43580000	2.00451	ENSGALG00000038817
Z	43530001	43580000	2.00451	ENSGALG00000010694
Z	43530001	43580000	2.00451	ENSGALG00000063922
Z	43530001	43580000	2.00451	ENSGALG00000062942
Z	43530001	43580000	2.00451	ENSGALG00000010688
Z	43540001	43590000	2.20887	ENSGALG00000056946
Z	43540001	43590000	2.20887	ENSGALG00000038817
Z	43540001	43590000	2.20887	ENSGALG00000010694
Z	43540001	43590000	2.20887	ENSGALG00000063922
Z	43540001	43590000	2.20887	ENSGALG00000062942
Z	43550001	43600000	2.36495	ENSGALG00000056946
Z	43550001	43600000	2.36495	ENSGALG00000038817
Z	43550001	43600000	2.36495	ENSGALG00000010694
Z	43550001	43600000	2.36495	ENSGALG00000063922
Z	43550001	43600000	2.36495	ENSGALG00000062942
Z	43550001	43600000	2.36495	ENSGALG00000010697
Z	43560001	43610000	2.31717	ENSGALG00000038817
Z	43560001	43610000	2.31717	ENSGALG00000010694
Z	43560001	43610000	2.31717	ENSGALG00000062942
Z	43560001	43610000	2.31717	ENSGALG00000010697
Z	43570001	43620000	1.81019	ENSGALG00000010694
Z	43570001	43620000	1.81019	ENSGALG00000010697
Z	43580001	43630000	1.46839	ENSGALG00000010694
Z	43580001	43630000	1.46839	ENSGALG00000010697
Z	44090001	44140000	1.40248	ENSGALG00000015213
Z	44090001	44140000	1.40248	ENSGALG00000015216
Z	44100001	44150000	1.38304	ENSGALG00000015213
Z	44100001	44150000	1.38304	ENSGALG00000015216
Z	44380001	44430000	1.38751	ENSGALG00000067273
Z	44380001	44430000	1.38751	ENSGALG00000056353
Z	44390001	44440000	1.53734	ENSGALG00000067273
Z	44390001	44440000	1.53734	ENSGALG00000056353
Z	44400001	44450000	1.62422	ENSGALG00000067273
Z	44400001	44450000	1.62422	ENSGALG00000061828
Z	44410001	44460000	1.72796	ENSGALG00000067273
Z	44410001	44460000	1.72796	ENSGALG00000061828
Z	44420001	44470000	1.6714	ENSGALG00000057505
Z	44420001	44470000	1.6714	ENSGALG00000060845
Z	44420001	44470000	1.6714	ENSGALG00000061828
Z	44430001	44480000	1.51227	ENSGALG00000057505
Z	44430001	44480000	1.51227	ENSGALG00000060845
Z	44430001	44480000	1.51227	ENSGALG00000061828
Z	44430001	44480000	1.51227	ENSGALG00000015208
Z	44480001	44530000	1.37679	ENSGALG00000015208
Z	44490001	44540000	1.42909	ENSGALG00000015208
Z	44500001	44550000	1.46396	ENSGALG00000015208
Z	44510001	44560000	1.7348	ENSGALG00000015208
Z	44520001	44570000	1.93846	ENSGALG00000015208
Z	44530001	44580000	1.99984	ENSGALG00000015208
Z	44540001	44590000	1.91211	ENSGALG00000015208
Z	44550001	44600000	2.0829	ENSGALG00000015208
Z	44560001	44610000	1.86584	ENSGALG00000015208
Z	44570001	44620000	1.77902	ENSGALG00000015208
Z	44580001	44630000	1.8385	ENSGALG00000015208
Z	44590001	44640000	1.8737	ENSGALG00000056362
Z	44590001	44640000	1.8737	ENSGALG00000055390
Z	44590001	44640000	1.8737	ENSGALG00000015208
Z	44600001	44650000	1.55515	ENSGALG00000056362
Z	44600001	44650000	1.55515	ENSGALG00000055390
Z	44600001	44650000	1.55515	ENSGALG00000015208
Z	44610001	44660000	1.49028	ENSGALG00000056362
Z	44610001	44660000	1.49028	ENSGALG00000055390
Z	44610001	44660000	1.49028	ENSGALG00000015208
Z	44620001	44670000	1.45146	ENSGALG00000056362
Z	44620001	44670000	1.45146	ENSGALG00000055390
Z	44620001	44670000	1.45146	ENSGALG00000013493
Z	44620001	44670000	1.45146	ENSGALG00000015208
Z	44630001	44680000	1.671	ENSGALG00000056362
Z	44630001	44680000	1.671	ENSGALG00000055390
Z	44630001	44680000	1.671	ENSGALG00000013493
Z	44630001	44680000	1.671	ENSGALG00000015208
Z	44640001	44690000	1.86722	ENSGALG00000055390
Z	44640001	44690000	1.86722	ENSGALG00000013493
Z	44650001	44700000	2.01856	ENSGALG00000013493
Z	44660001	44710000	1.88608	ENSGALG00000050497
Z	44660001	44710000	1.88608	ENSGALG00000013493
Z	44670001	44720000	1.71735	ENSGALG00000064601
Z	44670001	44720000	1.71735	ENSGALG00000050497
Z	44670001	44720000	1.71735	ENSGALG00000013493
Z	44680001	44730000	1.56161	ENSGALG00000064601
Z	44680001	44730000	1.56161	ENSGALG00000050497
Z	44680001	44730000	1.56161	ENSGALG00000013493
Z	44690001	44740000	1.39665	ENSGALG00000064601
Z	44690001	44740000	1.39665	ENSGALG00000050497
Z	44690001	44740000	1.39665	ENSGALG00000013493
Z	44760001	44810000	1.51981	ENSGALG00000027258
Z	44770001	44820000	1.43455	ENSGALG00000027258
Z	45040001	45090000	1.43001	ENSGALG00000056414
Z	45050001	45100000	1.43673	ENSGALG00000055908
Z	45050001	45100000	1.43673	ENSGALG00000056414
Z	45060001	45110000	1.41874	ENSGALG00000055908
Z	45060001	45110000	1.41874	ENSGALG00000056414
Z	45070001	45120000	1.55709	ENSGALG00000055908
Z	45070001	45120000	1.55709	ENSGALG00000056414
Z	45080001	45130000	1.64396	ENSGALG00000055908
Z	45080001	45130000	1.64396	ENSGALG00000056414
Z	45090001	45140000	1.41532	ENSGALG00000055908
Z	45090001	45140000	1.41532	ENSGALG00000056414
Z	45100001	45150000	1.43699	ENSGALG00000055908
Z	45100001	45150000	1.43699	ENSGALG00000056669
Z	45100001	45150000	1.43699	ENSGALG00000056414
Z	45110001	45160000	1.40205	ENSGALG00000055908
Z	45110001	45160000	1.40205	ENSGALG00000056669
Z	45110001	45160000	1.40205	ENSGALG00000056414
Z	45120001	45170000	1.38122	ENSGALG00000055908
Z	45120001	45170000	1.38122	ENSGALG00000056669
Z	45120001	45170000	1.38122	ENSGALG00000056414
Z	45130001	45180000	1.38803	ENSGALG00000055908
Z	45130001	45180000	1.38803	ENSGALG00000056669
Z	45130001	45180000	1.38803	ENSGALG00000056414
Z	45160001	45210000	1.38231	ENSGALG00000056414
Z	45170001	45220000	1.38654	ENSGALG00000056414
Z	46640001	46690000	1.49694	ENSGALG00000000244
Z	46650001	46700000	1.75044	ENSGALG00000000244
Z	46660001	46710000	1.76469	ENSGALG00000000244
Z	46670001	46720000	1.75657	ENSGALG00000000244
Z	46680001	46730000	1.50816	ENSGALG00000000244
Z	48730001	48780000	1.51824	ENSGALG00000028494
Z	48740001	48790000	1.53092	ENSGALG00000028494
Z	52700001	52750000	1.42039	ENSGALG00000015333
Z	52710001	52760000	1.40265	ENSGALG00000015333
Z	52720001	52770000	1.48493	ENSGALG00000015333
Z	52730001	52780000	1.45821	ENSGALG00000068559
Z	52730001	52780000	1.45821	ENSGALG00000015333
Z	52740001	52790000	1.3891	ENSGALG00000068559
Z	52740001	52790000	1.3891	ENSGALG00000055841
Z	52740001	52790000	1.3891	ENSGALG00000015333
Z	53540001	53590000	1.41738	ENSGALG00000062228
Z	53540001	53590000	1.41738	ENSGALG00000015366
Z	53540001	53590000	1.41738	ENSGALG00000015368
Z	53540001	53590000	1.41738	ENSGALG00000015373
Z	53540001	53590000	1.41738	ENSGALG00000015374
Z	53550001	53600000	1.53259	ENSGALG00000062228
Z	53550001	53600000	1.53259	ENSGALG00000015366
Z	53550001	53600000	1.53259	ENSGALG00000015368
Z	53550001	53600000	1.53259	ENSGALG00000015373
Z	53550001	53600000	1.53259	ENSGALG00000015374
Z	53560001	53610000	1.55186	ENSGALG00000062228
Z	53560001	53610000	1.55186	ENSGALG00000015368
Z	53560001	53610000	1.55186	ENSGALG00000015373
Z	53560001	53610000	1.55186	ENSGALG00000015374
Z	53560001	53610000	1.55186	ENSGALG00000015376
Z	53570001	53620000	1.42386	ENSGALG00000062228
Z	53570001	53620000	1.42386	ENSGALG00000015373
Z	53570001	53620000	1.42386	ENSGALG00000015374
Z	53570001	53620000	1.42386	ENSGALG00000015376
Z	53600001	53650000	1.39286	ENSGALG00000027423
Z	53600001	53650000	1.39286	ENSGALG00000015374
Z	53600001	53650000	1.39286	ENSGALG00000015376
Z	55750001	55800000	1.39975	ENSGALG00000059757
Z	55750001	55800000	1.39975	ENSGALG00000026928
Z	57520001	57570000	1.44351	ENSGALG00000064990
Z	57520001	57570000	1.44351	ENSGALG00000027483
Z	57520001	57570000	1.44351	ENSGALG00000014678
Z	57520001	57570000	1.44351	ENSGALG00000014675
Z	57520001	57570000	1.44351	ENSGALG00000060204
Z	57530001	57580000	1.48823	ENSGALG00000027483
Z	57530001	57580000	1.48823	ENSGALG00000014675
Z	57530001	57580000	1.48823	ENSGALG00000060204
Z	57540001	57590000	1.44307	ENSGALG00000027483
Z	57540001	57590000	1.44307	ENSGALG00000014675
Z	57540001	57590000	1.44307	ENSGALG00000060204
Z	58650001	58700000	1.48772	ENSGALG00000067120
Z	61150001	61200000	1.9684	ENSGALG00000063995
Z	61150001	61200000	1.9684	ENSGALG00000064155
Z	61150001	61200000	1.9684	ENSGALG00000055275
Z	61150001	61200000	1.9684	ENSGALG00000057947
Z	61150001	61200000	1.9684	ENSGALG00000059559
Z	62080001	62130000	1.51787	ENSGALG00000067650
Z	62080001	62130000	1.51787	ENSGALG00000058087
Z	62090001	62140000	1.40738	ENSGALG00000067650
Z	62090001	62140000	1.40738	ENSGALG00000058087
Z	62090001	62140000	1.40738	ENSGALG00000062526
Z	62100001	62150000	1.41275	ENSGALG00000058087
Z	62100001	62150000	1.41275	ENSGALG00000062526
Z	63740001	63790000	1.48199	ENSGALG00000023089
Z	63750001	63800000	1.71261	ENSGALG00000023089
Z	63760001	63810000	1.81212	ENSGALG00000023089
Z	63770001	63820000	1.83237	ENSGALG00000023089
Z	63780001	63830000	1.74661	ENSGALG00000023089
Z	63790001	63840000	1.42129	ENSGALG00000023089
Z	64660001	64710000	1.41467	ENSGALG00000062487
Z	64670001	64720000	1.62741	ENSGALG00000062487
Z	64680001	64730000	1.83495	ENSGALG00000058094
Z	64680001	64730000	1.83495	ENSGALG00000062487
Z	64680001	64730000	1.83495	ENSGALG00000053767
Z	64690001	64740000	2.03817	ENSGALG00000058094
Z	64690001	64740000	2.03817	ENSGALG00000062487
Z	64690001	64740000	2.03817	ENSGALG00000053767
Z	64700001	64750000	2.15811	ENSGALG00000058094
Z	64700001	64750000	2.15811	ENSGALG00000062487
Z	64700001	64750000	2.15811	ENSGALG00000053767
Z	64710001	64760000	2.06648	ENSGALG00000058094
Z	64710001	64760000	2.06648	ENSGALG00000062487
Z	64710001	64760000	2.06648	ENSGALG00000053767
Z	64720001	64770000	1.92297	ENSGALG00000058094
Z	64720001	64770000	1.92297	ENSGALG00000053767
Z	64730001	64780000	1.62345	ENSGALG00000053767
Z	64740001	64790000	1.47289	ENSGALG00000053767
Z	65050001	65100000	1.40626	ENSGALG00000054800
Z	65060001	65110000	1.43133	ENSGALG00000054800
Z	65210001	65260000	1.41869	ENSGALG00000015551
Z	67460001	67510000	1.41443	ENSGALG00000048898
Z	67460001	67510000	1.41443	ENSGALG00000059095
Z	67460001	67510000	1.41443	ENSGALG00000053322
Z	67460001	67510000	1.41443	ENSGALG00000053643
Z	67600001	67650000	1.48538	ENSGALG00000015799
Z	67600001	67650000	1.48538	ENSGALG00000053643
Z	67610001	67660000	1.47604	ENSGALG00000015799
Z	68850001	68900000	1.51706	ENSGALG00000063655
Z	68850001	68900000	1.51706	ENSGALG00000001856
Z	68860001	68910000	1.7063	ENSGALG00000056809
Z	68860001	68910000	1.7063	ENSGALG00000063655
Z	68860001	68910000	1.7063	ENSGALG00000001856
Z	68860001	68910000	1.7063	ENSGALG00000065000
Z	68870001	68920000	1.66525	ENSGALG00000056809
Z	68870001	68920000	1.66525	ENSGALG00000063655
Z	68870001	68920000	1.66525	ENSGALG00000001856
Z	68870001	68920000	1.66525	ENSGALG00000001864
Z	68870001	68920000	1.66525	ENSGALG00000065000
Z	68880001	68930000	1.37506	ENSGALG00000056809
Z	68880001	68930000	1.37506	ENSGALG00000063655
Z	68880001	68930000	1.37506	ENSGALG00000001856
Z	68880001	68930000	1.37506	ENSGALG00000001864
Z	68880001	68930000	1.37506	ENSGALG00000065000
Z	69130001	69180000	1.37967	ENSGALG00000061329
Z	69210001	69260000	1.47402	ENSGALG00000061329
Z	69220001	69270000	1.76836	ENSGALG00000061329
Z	69230001	69280000	2.08825	ENSGALG00000061329
Z	69240001	69290000	2.08998	ENSGALG00000061329
Z	69250001	69300000	2.34385	ENSGALG00000061329
Z	69260001	69310000	2.5827	ENSGALG00000061329
Z	69270001	69320000	2.68493	ENSGALG00000061329
Z	69280001	69330000	1.77538	ENSGALG00000061329
Z	70340001	70390000	4.5123	ENSGALG00000065312
Z	70350001	70400000	4.32008	ENSGALG00000065312
Z	70360001	70410000	4.89632	ENSGALG00000068521
Z	70360001	70410000	4.89632	ENSGALG00000065312
Z	70370001	70420000	4.19919	ENSGALG00000068521
Z	70370001	70420000	4.19919	ENSGALG00000065312
Z	70380001	70430000	2.60096	ENSGALG00000068521
Z	70380001	70430000	2.60096	ENSGALG00000065312
Z	70390001	70440000	1.9585	ENSGALG00000051014
Z	70390001	70440000	1.9585	ENSGALG00000068521
Z	70390001	70440000	1.9585	ENSGALG00000065312
Z	70400001	70450000	1.7587	ENSGALG00000051014
Z	70400001	70450000	1.7587	ENSGALG00000068521
Z	70400001	70450000	1.7587	ENSGALG00000065312
Z	70410001	70460000	1.43765	ENSGALG00000051014
Z	70410001	70460000	1.43765	ENSGALG00000068521
Z	70410001	70460000	1.43765	ENSGALG00000059641
Z	70800001	70850000	1.48807	ENSGALG00000060382
Z	70800001	70850000	1.48807	ENSGALG00000023066
Z	70800001	70850000	1.48807	ENSGALG00000002014
Z	70800001	70850000	1.48807	ENSGALG00000002022
Z	70810001	70860000	1.41265	ENSGALG00000056384
Z	70810001	70860000	1.41265	ENSGALG00000002014
Z	70810001	70860000	1.41265	ENSGALG00000002022
Z	70930001	70980000	1.41396	ENSGALG00000026107
Z	70930001	70980000	1.41396	ENSGALG00000025225
Z	70930001	70980000	1.41396	ENSGALG00000028998
Z	70930001	70980000	1.41396	ENSGALG00000025685
Z	70930001	70980000	1.41396	ENSGALG00000030102
Z	70930001	70980000	1.41396	ENSGALG00000066745
Z	70930001	70980000	1.41396	ENSGALG00000002087
Z	70930001	70980000	1.41396	ENSGALG00000002110
Z	70940001	70990000	1.46746	ENSGALG00000028998
Z	70940001	70990000	1.46746	ENSGALG00000025685
Z	70940001	70990000	1.46746	ENSGALG00000030102
Z	70940001	70990000	1.46746	ENSGALG00000002087
Z	70940001	70990000	1.46746	ENSGALG00000002110
Z	70950001	71000000	1.46633	ENSGALG00000030102
Z	70950001	71000000	1.46633	ENSGALG00000058387
Z	70950001	71000000	1.46633	ENSGALG00000002087
Z	70950001	71000000	1.46633	ENSGALG00000002110
Z	70950001	71000000	1.46633	ENSGALG00000002125
Z	70960001	71010000	1.7251	ENSGALG00000030102
Z	70960001	71010000	1.7251	ENSGALG00000058387
Z	70960001	71010000	1.7251	ENSGALG00000002087
Z	70960001	71010000	1.7251	ENSGALG00000002110
Z	70960001	71010000	1.7251	ENSGALG00000002125
Z	70970001	71020000	1.67431	ENSGALG00000030102
Z	70970001	71020000	1.67431	ENSGALG00000058387
Z	70970001	71020000	1.67431	ENSGALG00000002087
Z	70970001	71020000	1.67431	ENSGALG00000002110
Z	70970001	71020000	1.67431	ENSGALG00000002125
Z	70970001	71020000	1.67431	ENSGALG00000012350
Z	70980001	71030000	1.54246	ENSGALG00000058387
Z	70980001	71030000	1.54246	ENSGALG00000002110
Z	70980001	71030000	1.54246	ENSGALG00000002125
Z	70980001	71030000	1.54246	ENSGALG00000012350
Z	71040001	71090000	1.50738	ENSGALG00000002142
Z	71040001	71090000	1.50738	ENSGALG00000012350
Z	71050001	71100000	2.01897	ENSGALG00000002142
Z	71050001	71100000	2.01897	ENSGALG00000012350
Z	71060001	71110000	1.72631	ENSGALG00000002142
Z	71200001	71250000	1.43794	ENSGALG00000068263
Z	71200001	71250000	1.43794	ENSGALG00000065339
Z	71200001	71250000	1.43794	ENSGALG00000068381
Z	71200001	71250000	1.43794	ENSGALG00000061478
Z	71200001	71250000	1.43794	ENSGALG00000048904
Z	71200001	71250000	1.43794	ENSGALG00000068258
Z	71200001	71250000	1.43794	ENSGALG00000002162
Z	71210001	71260000	1.5364	ENSGALG00000068263
Z	71210001	71260000	1.5364	ENSGALG00000068381
Z	71210001	71260000	1.5364	ENSGALG00000061478
Z	71210001	71260000	1.5364	ENSGALG00000048904
Z	71210001	71260000	1.5364	ENSGALG00000068258
Z	71220001	71270000	1.54233	ENSGALG00000068381
Z	71220001	71270000	1.54233	ENSGALG00000060177
Z	71220001	71270000	1.54233	ENSGALG00000061478
Z	71220001	71270000	1.54233	ENSGALG00000048904
Z	71220001	71270000	1.54233	ENSGALG00000068258
Z	71310001	71360000	1.38614	ENSGALG00000066100
Z	71310001	71360000	1.38614	ENSGALG00000066697
Z	71310001	71360000	1.38614	ENSGALG00000066690
Z	71310001	71360000	1.38614	ENSGALG00000002183
Z	71320001	71370000	1.3737	ENSGALG00000066100
Z	71320001	71370000	1.3737	ENSGALG00000066697
Z	71320001	71370000	1.3737	ENSGALG00000066690
Z	71320001	71370000	1.3737	ENSGALG00000002183
Z	71720001	71770000	1.44188	ENSGALG00000002187
Z	71730001	71780000	1.42043	ENSGALG00000002187
Z	71740001	71790000	1.45887	ENSGALG00000002187
Z	71750001	71800000	1.44866	ENSGALG00000002187
Z	71760001	71810000	1.38945	ENSGALG00000002187
Z	71830001	71880000	1.40089	ENSGALG00000002227
Z	71830001	71880000	1.40089	ENSGALG00000027761
Z	71840001	71890000	1.52079	ENSGALG00000002227
Z	71840001	71890000	1.52079	ENSGALG00000027761
Z	73150001	73200000	1.508	ENSGALG00000068402
Z	73150001	73200000	1.508	ENSGALG00000028484
Z	73150001	73200000	1.508	ENSGALG00000002358
Z	73160001	73210000	1.45923	ENSGALG00000027140
Z	73160001	73210000	1.45923	ENSGALG00000068402
Z	73160001	73210000	1.45923	ENSGALG00000028484
Z	73380001	73430000	1.40349	ENSGALG00000045887
Z	73380001	73430000	1.40349	ENSGALG00000047844
Z	73390001	73440000	1.51364	ENSGALG00000045887
Z	73390001	73440000	1.51364	ENSGALG00000047844
Z	73400001	73450000	1.52978	ENSGALG00000045887
Z	73400001	73450000	1.52978	ENSGALG00000047844
Z	73410001	73460000	1.5176	ENSGALG00000045887
Z	73420001	73470000	1.50113	ENSGALG00000045887
Z	73430001	73480000	1.52317	ENSGALG00000057299
Z	73430001	73480000	1.52317	ENSGALG00000045887
Z	73430001	73480000	1.52317	ENSGALG00000002539
Z	73440001	73490000	1.57591	ENSGALG00000057299
Z	73440001	73490000	1.57591	ENSGALG00000045887
Z	73440001	73490000	1.57591	ENSGALG00000002539
Z	73450001	73500000	1.71368	ENSGALG00000057299
Z	73450001	73500000	1.71368	ENSGALG00000002539
Z	73460001	73510000	1.66107	ENSGALG00000057299
Z	73460001	73510000	1.66107	ENSGALG00000002539
Z	73470001	73520000	1.52969	ENSGALG00000057299
Z	73470001	73520000	1.52969	ENSGALG00000002539
Z	79550001	79600000	1.38518	ENSGALG00000067154
Z	79550001	79600000	1.38518	ENSGALG00000056923
Z	79550001	79600000	1.38518	ENSGALG00000066664
Z	79560001	79610000	1.42297	ENSGALG00000067154
Z	79560001	79610000	1.42297	ENSGALG00000056923
Z	79560001	79610000	1.42297	ENSGALG00000066664
Z	79570001	79620000	1.4324	ENSGALG00000067154
Z	79570001	79620000	1.4324	ENSGALG00000056923
Z	79570001	79620000	1.4324	ENSGALG00000066664
1	18910001	18960000	1.48302	ENSGALG00000029379
1	18920001	18970000	1.80803	ENSGALG00000029379
1	18930001	18980000	1.79846	ENSGALG00000029379
1	18940001	18990000	1.70642	ENSGALG00000029379
1	18950001	19000000	1.60055	ENSGALG00000029379
1	18950001	19000000	1.60055	ENSGALG00000032659
1	18960001	19010000	1.45339	ENSGALG00000029379
1	18960001	19010000	1.45339	ENSGALG00000032659
1	18970001	19020000	1.39283	ENSGALG00000029379
1	18970001	19020000	1.39283	ENSGALG00000032659
1	18980001	19030000	1.38917	ENSGALG00000029379
1	18980001	19030000	1.38917	ENSGALG00000008539
1	18980001	19030000	1.38917	ENSGALG00000032659
1	21530001	21580000	1.37576	ENSGALG00000065142
1	21530001	21580000	1.37576	ENSGALG00000055158
1	21540001	21590000	1.44328	ENSGALG00000065142
1	21540001	21590000	1.44328	ENSGALG00000055158
1	21550001	21600000	1.38818	ENSGALG00000065142
1	21550001	21600000	1.38818	ENSGALG00000055158
1	23090001	23140000	1.38601	ENSGALG00000040114
1	25500001	25550000	1.57775	ENSGALG00000063884
1	25510001	25560000	2.312	ENSGALG00000063884
1	25520001	25570000	1.68795	ENSGALG00000063884
1	25560001	25610000	1.58736	ENSGALG00000055139
1	25570001	25620000	1.6845	ENSGALG00000055139
1	44070001	44120000	1.40156	ENSGALG00000011274
1	44080001	44130000	1.44097	ENSGALG00000011274
1	44090001	44140000	1.48448	ENSGALG00000011274
1	52930001	52980000	1.37542	ENSGALG00000012559
1	52940001	52990000	1.41921	ENSGALG00000012559
1	52950001	53000000	1.43678	ENSGALG00000012559
1	53020001	53070000	1.41678	ENSGALG00000033589
1	53030001	53080000	1.3918	ENSGALG00000033589
1	75710001	75760000	1.49939	ENSGALG00000040184
1	75720001	75770000	1.47649	ENSGALG00000040184
1	75780001	75830000	1.57291	ENSGALG00000014252
1	75790001	75840000	1.40582	ENSGALG00000014252
1	76270001	76320000	1.40315	ENSGALG00000039764
1	76280001	76330000	1.80908	ENSGALG00000039764
1	76440001	76490000	1.40362	ENSGALG00000011930
1	76500001	76550000	1.42043	ENSGALG00000050907
1	77220001	77270000	1.4032	ENSGALG00000041564
1	77230001	77280000	1.49074	ENSGALG00000041564
1	83880001	83930000	1.38408	ENSGALG00000066006
1	83880001	83930000	1.38408	ENSGALG00000061338
1	83880001	83930000	1.38408	ENSGALG00000066595
1	83880001	83930000	1.38408	ENSGALG00000058473
1	83880001	83930000	1.38408	ENSGALG00000019233
1	84100001	84150000	1.66249	ENSGALG00000066878
1	103360001	103410000	1.37949	ENSGALG00000056722
1	103370001	103420000	1.40976	ENSGALG00000056722
1	103380001	103430000	1.41881	ENSGALG00000056722
1	103380001	103430000	1.41881	ENSGALG00000068323
1	103390001	103440000	1.3796	ENSGALG00000056722
1	103390001	103440000	1.3796	ENSGALG00000068323
1	141750001	141800000	1.42583	ENSGALG00000052455
1	141760001	141810000	1.40012	ENSGALG00000052455
1	142050001	142100000	1.40061	ENSGALG00000067633
1	142050001	142100000	1.40061	ENSGALG00000062470
1	142060001	142110000	1.38382	ENSGALG00000067633
1	142060001	142110000	1.38382	ENSGALG00000062470
1	142060001	142110000	1.38382	ENSGALG00000060777
1	149930001	149980000	1.42571	ENSGALG00000049333
1	149930001	149980000	1.42571	ENSGALG00000060952
1	149940001	149990000	1.4504	ENSGALG00000053890
1	149940001	149990000	1.4504	ENSGALG00000060952
1	149950001	150000000	1.42431	ENSGALG00000053890
1	151710001	151760000	1.44438	ENSGALG00000057706
1	151720001	151770000	1.39305	ENSGALG00000057706
1	151720001	151770000	1.39305	ENSGALG00000068273
1	151880001	151930000	1.39162	ENSGALG00000065155
1	151880001	151930000	1.39162	ENSGALG00000056771
1	151880001	151930000	1.39162	ENSGALG00000061317
1	151890001	151940000	1.37459	ENSGALG00000065155
1	151890001	151940000	1.37459	ENSGALG00000061317
1	152280001	152330000	1.45147	ENSGALG00000067543
1	160020001	160070000	1.38875	ENSGALG00000059963
1	160020001	160070000	1.38875	ENSGALG00000055303
1	160020001	160070000	1.38875	ENSGALG00000059753
1	160030001	160080000	1.39666	ENSGALG00000059963
1	160030001	160080000	1.39666	ENSGALG00000055303
1	160030001	160080000	1.39666	ENSGALG00000059753
1	160040001	160090000	1.38548	ENSGALG00000063633
1	160040001	160090000	1.38548	ENSGALG00000059963
1	160040001	160090000	1.38548	ENSGALG00000055303
1	160040001	160090000	1.38548	ENSGALG00000059753
1	165240001	165290000	1.37778	ENSGALG00000066624
1	165240001	165290000	1.37778	ENSGALG00000058573
1	165270001	165320000	1.4847	ENSGALG00000058573
1	165280001	165330000	1.51422	ENSGALG00000058573
1	165290001	165340000	1.52672	ENSGALG00000058573
1	165300001	165350000	1.57231	ENSGALG00000058573
1	165310001	165360000	1.41073	ENSGALG00000058573
1	192660001	192710000	1.3989	ENSGALG00000057158
1	192670001	192720000	1.66665	ENSGALG00000057158
1	192680001	192730000	2.59466	ENSGALG00000057158
1	192690001	192740000	2.78183	ENSGALG00000057158
1	192700001	192750000	2.19485	ENSGALG00000057158
1	192710001	192760000	1.57159	ENSGALG00000057158
1	192830001	192880000	1.72837	ENSGALG00000060552
1	192830001	192880000	1.72837	ENSGALG00000057606
1	192840001	192890000	1.65928	ENSGALG00000060552
1	192840001	192890000	1.65928	ENSGALG00000057606
1	192850001	192900000	1.53574	ENSGALG00000060552
1	192850001	192900000	1.53574	ENSGALG00000057606
1	192860001	192910000	1.70449	ENSGALG00000057606
1	192870001	192920000	1.75855	ENSGALG00000057606
1	192880001	192930000	1.61332	ENSGALG00000057845
1	192880001	192930000	1.61332	ENSGALG00000057606
1	192890001	192940000	1.68035	ENSGALG00000057845
1	192890001	192940000	1.68035	ENSGALG00000057606
1	192900001	192950000	1.68112	ENSGALG00000057845
1	192900001	192950000	1.68112	ENSGALG00000057606
1	192910001	192960000	1.43187	ENSGALG00000057845
1	192910001	192960000	1.43187	ENSGALG00000057606
2	25930001	25980000	1.58035	ENSGALG00000057843
2	25940001	25990000	1.49451	ENSGALG00000057843
2	25950001	26000000	1.38888	ENSGALG00000057843
2	40200001	40250000	1.43348	ENSGALG00000050427
2	40200001	40250000	1.43348	ENSGALG00000066531
2	40210001	40260000	1.50082	ENSGALG00000050427
2	40210001	40260000	1.50082	ENSGALG00000066531
2	40320001	40370000	1.38039	ENSGALG00000011484
2	40320001	40370000	1.38039	ENSGALG00000011488
2	40330001	40380000	1.43239	ENSGALG00000011484
2	40330001	40380000	1.43239	ENSGALG00000011488
2	50240001	50290000	1.45165	ENSGALG00000031758
2	50250001	50300000	1.46761	ENSGALG00000031758
2	50260001	50310000	1.81488	ENSGALG00000031758
2	50270001	50320000	2.279	ENSGALG00000031758
2	50280001	50330000	2.09641	ENSGALG00000031758
2	50290001	50340000	1.86576	ENSGALG00000031758
2	50300001	50350000	1.92661	ENSGALG00000031758
2	50310001	50360000	2.01854	ENSGALG00000031758
2	50320001	50370000	1.84654	ENSGALG00000031758
2	50330001	50380000	1.79766	ENSGALG00000031758
2	50340001	50390000	1.81811	ENSGALG00000031758
2	50350001	50400000	1.76275	ENSGALG00000031758
2	50360001	50410000	1.63409	ENSGALG00000031758
2	50370001	50420000	1.69057	ENSGALG00000031758
2	50380001	50430000	1.66232	ENSGALG00000061023
2	50380001	50430000	1.66232	ENSGALG00000031758
2	50390001	50440000	1.65887	ENSGALG00000061023
2	50390001	50440000	1.65887	ENSGALG00000031758
2	50400001	50450000	1.6292	ENSGALG00000061023
2	50400001	50450000	1.6292	ENSGALG00000031758
2	50410001	50460000	1.47858	ENSGALG00000061023
2	50420001	50470000	1.39244	ENSGALG00000061023
2	50430001	50480000	1.44687	ENSGALG00000061023
2	50440001	50490000	1.42834	ENSGALG00000061023
2	50450001	50500000	1.42718	ENSGALG00000061023
2	50460001	50510000	1.44063	ENSGALG00000066226
2	50460001	50510000	1.44063	ENSGALG00000061023
2	50470001	50520000	1.44792	ENSGALG00000066226
2	50470001	50520000	1.44792	ENSGALG00000061023
2	50480001	50530000	1.38329	ENSGALG00000066226
2	50480001	50530000	1.38329	ENSGALG00000061023
2	50490001	50540000	1.37334	ENSGALG00000066226
2	50490001	50540000	1.37334	ENSGALG00000061023
2	50510001	50560000	1.40601	ENSGALG00000066226
2	50510001	50560000	1.40601	ENSGALG00000061023
2	50520001	50570000	1.38238	ENSGALG00000066226
2	50520001	50570000	1.38238	ENSGALG00000061023
2	50550001	50600000	1.40091	ENSGALG00000034616
2	50550001	50600000	1.40091	ENSGALG00000061023
2	50560001	50610000	1.39522	ENSGALG00000034616
2	50560001	50610000	1.39522	ENSGALG00000059423
2	50560001	50610000	1.39522	ENSGALG00000061023
2	50570001	50620000	1.54913	ENSGALG00000034616
2	50570001	50620000	1.54913	ENSGALG00000059423
2	50580001	50630000	1.65656	ENSGALG00000034616
2	50580001	50630000	1.65656	ENSGALG00000059423
2	50590001	50640000	1.68199	ENSGALG00000059423
2	50600001	50650000	1.59207	ENSGALG00000059423
2	50610001	50660000	1.58645	ENSGALG00000063940
2	50610001	50660000	1.58645	ENSGALG00000059423
2	50620001	50670000	1.43959	ENSGALG00000050534
2	50620001	50670000	1.43959	ENSGALG00000063940
2	52960001	53010000	1.41395	ENSGALG00000040298
2	52970001	53020000	1.47028	ENSGALG00000040298
2	52980001	53030000	1.47603	ENSGALG00000062441
2	52980001	53030000	1.47603	ENSGALG00000067997
2	52980001	53030000	1.47603	ENSGALG00000063073
2	52980001	53030000	1.47603	ENSGALG00000040298
2	52990001	53040000	1.48524	ENSGALG00000062441
2	52990001	53040000	1.48524	ENSGALG00000067997
2	52990001	53040000	1.48524	ENSGALG00000063073
2	52990001	53040000	1.48524	ENSGALG00000040298
2	53000001	53050000	1.47428	ENSGALG00000062441
2	53000001	53050000	1.47428	ENSGALG00000067997
2	53000001	53050000	1.47428	ENSGALG00000063073
2	53000001	53050000	1.47428	ENSGALG00000040298
2	53010001	53060000	1.41503	ENSGALG00000062441
2	53010001	53060000	1.41503	ENSGALG00000067997
2	53010001	53060000	1.41503	ENSGALG00000063073
2	53020001	53070000	1.40935	ENSGALG00000062441
2	53020001	53070000	1.40935	ENSGALG00000067997
2	53020001	53070000	1.40935	ENSGALG00000063073
2	53020001	53070000	1.40935	ENSGALG00000056000
2	53030001	53080000	1.37621	ENSGALG00000062441
2	53030001	53080000	1.37621	ENSGALG00000056000
2	62240001	62290000	1.37492	ENSGALG00000012732
2	62390001	62440000	1.39315	ENSGALG00000012732
2	62400001	62450000	1.39881	ENSGALG00000012732
2	63010001	63060000	1.40262	ENSGALG00000057408
2	63010001	63060000	1.40262	ENSGALG00000012747
2	63010001	63060000	1.40262	ENSGALG00000019570
2	63020001	63070000	1.40215	ENSGALG00000057408
2	63020001	63070000	1.40215	ENSGALG00000012747
2	63020001	63070000	1.40215	ENSGALG00000019570
2	68910001	68960000	1.41194	ENSGALG00000047607
2	68910001	68960000	1.41194	ENSGALG00000050430
2	68910001	68960000	1.41194	ENSGALG00000060872
2	68920001	68970000	1.43517	ENSGALG00000047607
2	68920001	68970000	1.43517	ENSGALG00000050430
2	68920001	68970000	1.43517	ENSGALG00000060872
2	73740001	73790000	1.45673	ENSGALG00000058592
2	73740001	73790000	1.45673	ENSGALG00000059303
2	73740001	73790000	1.45673	ENSGALG00000059014
2	73750001	73800000	1.55172	ENSGALG00000058592
2	73750001	73800000	1.55172	ENSGALG00000059303
2	73750001	73800000	1.55172	ENSGALG00000059014
2	73760001	73810000	1.56699	ENSGALG00000058592
2	73760001	73810000	1.56699	ENSGALG00000059303
2	73770001	73820000	1.37676	ENSGALG00000058592
2	73780001	73830000	1.4904	ENSGALG00000058592
2	73790001	73840000	1.38995	ENSGALG00000058592
2	73820001	73870000	1.46311	ENSGALG00000065413
2	73830001	73880000	1.51567	ENSGALG00000065413
2	73840001	73890000	1.6436	ENSGALG00000065413
2	73850001	73900000	1.62617	ENSGALG00000065413
2	73860001	73910000	1.45782	ENSGALG00000065413
2	85950001	86000000	1.42188	ENSGALG00000065299
2	85950001	86000000	1.42188	ENSGALG00000059353
2	85950001	86000000	1.42188	ENSGALG00000055155
2	85950001	86000000	1.42188	ENSGALG00000055267
2	85960001	86010000	1.47685	ENSGALG00000065299
2	85960001	86010000	1.47685	ENSGALG00000059353
2	85960001	86010000	1.47685	ENSGALG00000055155
2	85960001	86010000	1.47685	ENSGALG00000055267
2	85970001	86020000	1.46604	ENSGALG00000065299
2	85970001	86020000	1.46604	ENSGALG00000059353
2	85970001	86020000	1.46604	ENSGALG00000055267
2	85980001	86030000	1.42663	ENSGALG00000065299
2	85980001	86030000	1.42663	ENSGALG00000058996
2	85980001	86030000	1.42663	ENSGALG00000055267
2	87620001	87670000	1.44264	ENSGALG00000057578
2	87620001	87670000	1.44264	ENSGALG00000061999
2	87630001	87680000	1.48863	ENSGALG00000057578
2	87630001	87680000	1.48863	ENSGALG00000061999
2	87640001	87690000	1.48433	ENSGALG00000057578
2	87650001	87700000	1.62874	ENSGALG00000057578
2	87660001	87710000	1.73882	ENSGALG00000057578
2	87670001	87720000	1.7009	ENSGALG00000057578
2	87680001	87730000	1.482	ENSGALG00000068502
2	97370001	97420000	1.41723	ENSGALG00000013785
2	97590001	97640000	1.64782	ENSGALG00000050792
2	97600001	97650000	1.75896	ENSGALG00000068438
2	97600001	97650000	1.75896	ENSGALG00000050792
2	97610001	97660000	1.74126	ENSGALG00000068438
2	97610001	97660000	1.74126	ENSGALG00000050792
2	97620001	97670000	1.53948	ENSGALG00000068438
2	97620001	97670000	1.53948	ENSGALG00000050792
2	97630001	97680000	1.3776	ENSGALG00000068438
2	97630001	97680000	1.3776	ENSGALG00000050792
2	101860001	101910000	1.43136	ENSGALG00000014860
2	104600001	104650000	1.40682	ENSGALG00000062128
2	104600001	104650000	1.40682	ENSGALG00000058770
2	104600001	104650000	1.40682	ENSGALG00000066466
2	104600001	104650000	1.40682	ENSGALG00000060225
2	104610001	104660000	1.57815	ENSGALG00000062128
2	104610001	104660000	1.57815	ENSGALG00000058770
2	104610001	104660000	1.57815	ENSGALG00000066466
2	104620001	104670000	2.0026	ENSGALG00000058770
2	104620001	104670000	2.0026	ENSGALG00000066466
2	104630001	104680000	1.98576	ENSGALG00000058770
2	104630001	104680000	1.98576	ENSGALG00000066466
2	104640001	104690000	1.91561	ENSGALG00000059467
2	104640001	104690000	1.91561	ENSGALG00000058770
2	104640001	104690000	1.91561	ENSGALG00000066466
2	104650001	104700000	1.99605	ENSGALG00000059467
2	104650001	104700000	1.99605	ENSGALG00000058770
2	104650001	104700000	1.99605	ENSGALG00000066466
2	104660001	104710000	1.97539	ENSGALG00000059467
2	104660001	104710000	1.97539	ENSGALG00000066466
2	104670001	104720000	1.58558	ENSGALG00000059467
2	104670001	104720000	1.58558	ENSGALG00000066466
2	104680001	104730000	1.46068	ENSGALG00000059467
2	104680001	104730000	1.46068	ENSGALG00000066466
2	119380001	119430000	1.48412	ENSGALG00000037164
2	119390001	119440000	1.44729	ENSGALG00000037164
2	119400001	119450000	1.43359	ENSGALG00000037164
2	139380001	139430000	1.47758	ENSGALG00000064257
2	139380001	139430000	1.47758	ENSGALG00000063876
2	139380001	139430000	1.47758	ENSGALG00000056453
2	145080001	145130000	1.38837	ENSGALG00000057280
2	145080001	145130000	1.38837	ENSGALG00000037285
2	145080001	145130000	1.38837	ENSGALG00000063543
2	145080001	145130000	1.38837	ENSGALG00000055781
2	145090001	145140000	1.46765	ENSGALG00000057280
2	145090001	145140000	1.46765	ENSGALG00000037285
2	145090001	145140000	1.46765	ENSGALG00000063710
2	145090001	145140000	1.46765	ENSGALG00000063543
2	145090001	145140000	1.46765	ENSGALG00000055781
2	145100001	145150000	1.47324	ENSGALG00000063710
2	145100001	145150000	1.47324	ENSGALG00000063543
2	145100001	145150000	1.47324	ENSGALG00000055781
2	145110001	145160000	1.44949	ENSGALG00000063710
2	145110001	145160000	1.44949	ENSGALG00000063543
2	145110001	145160000	1.44949	ENSGALG00000055781
2	145110001	145160000	1.44949	ENSGALG00000042766
3	1170001	1220000	1.45235	ENSGALG00000066935
3	1180001	1230000	1.46971	ENSGALG00000066935
3	21930001	21980000	1.38349	ENSGALG00000025222
3	21930001	21980000	1.38349	ENSGALG00000056577
3	21930001	21980000	1.38349	ENSGALG00000049422
3	21940001	21990000	1.66913	ENSGALG00000025222
3	21940001	21990000	1.66913	ENSGALG00000056577
3	21940001	21990000	1.66913	ENSGALG00000049422
3	21950001	22000000	2.08174	ENSGALG00000025222
3	21950001	22000000	2.08174	ENSGALG00000056577
3	21950001	22000000	2.08174	ENSGALG00000049422
3	21960001	22010000	1.85431	ENSGALG00000056577
3	21960001	22010000	1.85431	ENSGALG00000049422
3	24050001	24100000	1.60789	ENSGALG00000009925
3	24060001	24110000	2.19705	ENSGALG00000009925
3	24070001	24120000	2.39961	ENSGALG00000009925
3	24080001	24130000	2.51769	ENSGALG00000009925
3	24090001	24140000	2.92001	ENSGALG00000009925
3	24100001	24150000	2.3291	ENSGALG00000009925
3	24110001	24160000	1.77184	ENSGALG00000009925
3	24120001	24170000	1.54149	ENSGALG00000009925
3	24180001	24230000	1.68039	ENSGALG00000009926
3	24180001	24230000	1.68039	ENSGALG00000009925
3	24190001	24240000	1.93168	ENSGALG00000009926
3	24190001	24240000	1.93168	ENSGALG00000009925
3	24200001	24250000	2.5729	ENSGALG00000009926
3	24200001	24250000	2.5729	ENSGALG00000009925
3	29100001	29150000	1.47094	ENSGALG00000010057
3	29110001	29160000	1.49919	ENSGALG00000010057
3	29120001	29170000	1.41422	ENSGALG00000010057
3	41600001	41650000	1.45976	ENSGALG00000056866
3	41600001	41650000	1.45976	ENSGALG00000050591
3	41600001	41650000	1.45976	ENSGALG00000063321
3	41610001	41660000	1.43995	ENSGALG00000056866
3	41610001	41660000	1.43995	ENSGALG00000050591
3	41610001	41660000	1.43995	ENSGALG00000063321
3	43690001	43740000	1.50867	ENSGALG00000060470
3	43700001	43750000	1.88334	ENSGALG00000062950
3	43700001	43750000	1.88334	ENSGALG00000060470
3	43710001	43760000	1.92014	ENSGALG00000062950
3	43710001	43760000	1.92014	ENSGALG00000060470
3	43720001	43770000	1.52562	ENSGALG00000062950
3	43720001	43770000	1.52562	ENSGALG00000060470
3	43890001	43940000	1.4625	ENSGALG00000066919
3	43890001	43940000	1.4625	ENSGALG00000062674
3	43900001	43950000	1.42646	ENSGALG00000066919
3	43900001	43950000	1.42646	ENSGALG00000062674
3	53530001	53580000	1.39001	ENSGALG00000055301
3	56150001	56200000	1.40976	ENSGALG00000058092
3	56150001	56200000	1.40976	ENSGALG00000060819
3	56150001	56200000	1.40976	ENSGALG00000054465
3	56150001	56200000	1.40976	ENSGALG00000061958
3	56160001	56210000	1.4237	ENSGALG00000058092
3	56160001	56210000	1.4237	ENSGALG00000060819
3	56160001	56210000	1.4237	ENSGALG00000054465
3	76330001	76380000	1.38533	ENSGALG00000015791
3	76330001	76380000	1.38533	ENSGALG00000050804
3	76330001	76380000	1.38533	ENSGALG00000053330
3	76330001	76380000	1.38533	ENSGALG00000015800
3	93310001	93360000	1.51399	ENSGALG00000068511
3	93320001	93370000	1.86297	ENSGALG00000068511
3	93330001	93380000	1.90635	ENSGALG00000068511
3	93340001	93390000	1.89045	ENSGALG00000068511
3	99440001	99490000	1.39333	ENSGALG00000049717
3	99450001	99500000	1.49871	ENSGALG00000057720
3	99450001	99500000	1.49871	ENSGALG00000049717
3	99460001	99510000	1.42751	ENSGALG00000057720
3	99460001	99510000	1.42751	ENSGALG00000049717
3	102920001	102970000	1.37994	ENSGALG00000063515
3	102930001	102980000	1.38265	ENSGALG00000063515
3	107880001	107930000	1.40074	ENSGALG00000048347
3	107880001	107930000	1.40074	ENSGALG00000062636
4	14120001	14170000	1.41609	ENSGALG00000058677
4	14120001	14170000	1.41609	ENSGALG00000008290
4	14120001	14170000	1.41609	ENSGALG00000008326
4	14130001	14180000	1.47141	ENSGALG00000058677
4	14130001	14180000	1.47141	ENSGALG00000008290
4	14130001	14180000	1.47141	ENSGALG00000008326
4	14140001	14190000	1.43527	ENSGALG00000058677
4	14140001	14190000	1.43527	ENSGALG00000008290
4	14140001	14190000	1.43527	ENSGALG00000008326
4	19360001	19410000	1.37727	ENSGALG00000009192
4	19370001	19420000	1.42955	ENSGALG00000009192
4	19370001	19420000	1.42955	ENSGALG00000058781
4	19380001	19430000	1.4163	ENSGALG00000009192
4	19380001	19430000	1.4163	ENSGALG00000058781
4	19390001	19440000	1.42795	ENSGALG00000009192
4	19390001	19440000	1.42795	ENSGALG00000062063
4	19390001	19440000	1.42795	ENSGALG00000058781
4	19400001	19450000	1.44149	ENSGALG00000062063
4	19400001	19450000	1.44149	ENSGALG00000058781
4	36530001	36580000	1.4047	ENSGALG00000010397
4	36540001	36590000	1.37625	ENSGALG00000010397
4	36570001	36620000	1.38574	ENSGALG00000010397
4	36580001	36630000	1.40929	ENSGALG00000010397
4	36590001	36640000	1.38829	ENSGALG00000010397
4	42090001	42140000	1.38989	ENSGALG00000054340
4	42090001	42140000	1.38989	ENSGALG00000047221
4	42100001	42150000	1.40507	ENSGALG00000054340
4	42100001	42150000	1.40507	ENSGALG00000047221
4	42950001	43000000	1.4371	ENSGALG00000030588
4	42960001	43010000	1.4895	ENSGALG00000030588
4	42970001	43020000	1.52775	ENSGALG00000030588
4	42980001	43030000	1.50749	ENSGALG00000030588
4	42990001	43040000	1.49731	ENSGALG00000030588
4	43000001	43050000	1.49013	ENSGALG00000030588
4	43010001	43060000	1.39409	ENSGALG00000030588
4	63460001	63510000	1.53036	ENSGALG00000054426
4	63460001	63510000	1.53036	ENSGALG00000064118
4	63460001	63510000	1.53036	ENSGALG00000062242
4	63470001	63520000	1.63404	ENSGALG00000054426
4	63470001	63520000	1.63404	ENSGALG00000064118
4	63470001	63520000	1.63404	ENSGALG00000062242
4	63480001	63530000	1.58144	ENSGALG00000054426
4	63480001	63530000	1.58144	ENSGALG00000064118
4	63480001	63530000	1.58144	ENSGALG00000062242
4	63490001	63540000	1.3904	ENSGALG00000054426
4	63490001	63540000	1.3904	ENSGALG00000064118
4	63490001	63540000	1.3904	ENSGALG00000062242
4	71200001	71250000	1.49624	ENSGALG00000059071
4	71200001	71250000	1.49624	ENSGALG00000064111
4	71200001	71250000	1.49624	ENSGALG00000051821
4	71210001	71260000	1.80142	ENSGALG00000059071
4	71210001	71260000	1.80142	ENSGALG00000051821
4	71220001	71270000	2.08316	ENSGALG00000068179
4	71220001	71270000	2.08316	ENSGALG00000051821
4	71230001	71280000	1.78662	ENSGALG00000068179
4	71230001	71280000	1.78662	ENSGALG00000051821
4	71240001	71290000	1.46839	ENSGALG00000068179
4	71240001	71290000	1.46839	ENSGALG00000051821
4	71250001	71300000	1.41047	ENSGALG00000068179
4	71840001	71890000	1.40583	ENSGALG00000064481
4	71840001	71890000	1.40583	ENSGALG00000061723
4	71840001	71890000	1.40583	ENSGALG00000064041
4	71850001	71900000	1.50268	ENSGALG00000064481
4	71850001	71900000	1.50268	ENSGALG00000061723
4	71850001	71900000	1.50268	ENSGALG00000064041
4	71860001	71910000	1.44721	ENSGALG00000064481
4	71860001	71910000	1.44721	ENSGALG00000061723
4	71860001	71910000	1.44721	ENSGALG00000064041
4	71870001	71920000	1.38111	ENSGALG00000064481
4	71870001	71920000	1.38111	ENSGALG00000064041
4	72190001	72240000	1.38266	ENSGALG00000052603
4	72190001	72240000	1.38266	ENSGALG00000057818
4	72190001	72240000	1.38266	ENSGALG00000056440
4	72200001	72250000	1.38586	ENSGALG00000052603
4	72200001	72250000	1.38586	ENSGALG00000057818
4	72200001	72250000	1.38586	ENSGALG00000056440
4	75440001	75490000	1.39853	ENSGALG00000066014
5	2220001	2270000	1.38755	ENSGALG00000003965
5	2220001	2270000	1.38755	ENSGALG00000003999
5	2220001	2270000	1.38755	ENSGALG00000047154
5	2230001	2280000	1.50873	ENSGALG00000003965
5	2230001	2280000	1.50873	ENSGALG00000003999
5	2230001	2280000	1.50873	ENSGALG00000047154
5	2240001	2290000	1.57724	ENSGALG00000003965
5	2240001	2290000	1.57724	ENSGALG00000003999
5	2240001	2290000	1.57724	ENSGALG00000047154
5	21270001	21320000	1.70751	ENSGALG00000048395
5	21280001	21330000	1.77384	ENSGALG00000048395
5	21290001	21340000	1.73996	ENSGALG00000048395
5	21300001	21350000	1.90788	ENSGALG00000048395
5	21310001	21360000	1.97329	ENSGALG00000048395
5	21320001	21370000	2.02176	ENSGALG00000048395
5	21330001	21380000	2.01313	ENSGALG00000048395
5	21340001	21390000	1.79775	ENSGALG00000056647
5	21340001	21390000	1.79775	ENSGALG00000048395
5	21350001	21400000	1.71758	ENSGALG00000056647
5	21350001	21400000	1.71758	ENSGALG00000048395
5	21360001	21410000	1.56562	ENSGALG00000067706
5	21360001	21410000	1.56562	ENSGALG00000056647
5	21360001	21410000	1.56562	ENSGALG00000048395
5	21370001	21420000	1.44546	ENSGALG00000067706
5	21370001	21420000	1.44546	ENSGALG00000056647
5	21370001	21420000	1.44546	ENSGALG00000048395
5	21380001	21430000	1.40657	ENSGALG00000067706
5	21380001	21430000	1.40657	ENSGALG00000058927
5	21380001	21430000	1.40657	ENSGALG00000056647
5	21380001	21430000	1.40657	ENSGALG00000048395
5	21390001	21440000	1.46395	ENSGALG00000067706
5	21390001	21440000	1.46395	ENSGALG00000053829
5	21390001	21440000	1.46395	ENSGALG00000058927
5	21390001	21440000	1.46395	ENSGALG00000056647
5	23580001	23630000	1.40517	ENSGALG00000060311
5	23580001	23630000	1.40517	ENSGALG00000032181
5	23590001	23640000	1.48665	ENSGALG00000060311
5	23590001	23640000	1.48665	ENSGALG00000008325
5	23590001	23640000	1.48665	ENSGALG00000032181
5	23600001	23650000	1.55637	ENSGALG00000060311
5	23600001	23650000	1.55637	ENSGALG00000008325
5	23600001	23650000	1.55637	ENSGALG00000032181
5	23610001	23660000	1.49197	ENSGALG00000060311
5	23610001	23660000	1.49197	ENSGALG00000008325
5	23610001	23660000	1.49197	ENSGALG00000032181
5	23620001	23670000	1.46362	ENSGALG00000060311
5	23620001	23670000	1.46362	ENSGALG00000024631
5	23620001	23670000	1.46362	ENSGALG00000008325
5	23620001	23670000	1.46362	ENSGALG00000032181
5	23630001	23680000	1.41374	ENSGALG00000024631
5	23630001	23680000	1.41374	ENSGALG00000008325
5	23630001	23680000	1.41374	ENSGALG00000008332
5	28990001	29040000	1.37777	ENSGALG00000009507
5	28990001	29040000	1.37777	ENSGALG00000054058
5	28990001	29040000	1.37777	ENSGALG00000009493
5	29000001	29050000	1.47917	ENSGALG00000009507
5	29000001	29050000	1.47917	ENSGALG00000054058
5	29010001	29060000	1.83212	ENSGALG00000009507
5	29020001	29070000	1.8603	ENSGALG00000009510
5	29020001	29070000	1.8603	ENSGALG00000009507
5	29030001	29080000	1.60478	ENSGALG00000009510
5	29030001	29080000	1.60478	ENSGALG00000009507
5	29030001	29080000	1.60478	ENSGALG00000009519
5	30120001	30170000	1.41379	ENSGALG00000064975
5	30130001	30180000	1.38789	ENSGALG00000064975
5	30160001	30210000	1.39823	ENSGALG00000063177
5	30160001	30210000	1.39823	ENSGALG00000064975
5	30170001	30220000	1.48242	ENSGALG00000063177
5	30170001	30220000	1.48242	ENSGALG00000064975
5	30180001	30230000	1.43767	ENSGALG00000063177
5	30180001	30230000	1.43767	ENSGALG00000009633
5	30180001	30230000	1.43767	ENSGALG00000064975
5	31330001	31380000	1.47149	ENSGALG00000056816
5	34090001	34140000	1.45774	ENSGALG00000009900
5	34100001	34150000	1.52705	ENSGALG00000052597
5	34100001	34150000	1.52705	ENSGALG00000009900
5	34110001	34160000	1.45027	ENSGALG00000064132
5	34110001	34160000	1.45027	ENSGALG00000052597
5	34110001	34160000	1.45027	ENSGALG00000009900
5	34930001	34980000	1.39615	ENSGALG00000064854
5	34930001	34980000	1.39615	ENSGALG00000067938
5	34940001	34990000	1.4025	ENSGALG00000064854
5	34940001	34990000	1.4025	ENSGALG00000067938
5	34940001	34990000	1.4025	ENSGALG00000009995
5	34970001	35020000	1.3899	ENSGALG00000009995
5	35120001	35170000	1.44543	ENSGALG00000009995
5	35130001	35180000	1.38652	ENSGALG00000009995
5	35140001	35190000	1.42158	ENSGALG00000009995
5	55090001	55140000	1.46827	ENSGALG00000049009
5	55090001	55140000	1.46827	ENSGALG00000054673
5	55090001	55140000	1.46827	ENSGALG00000064102
5	55090001	55140000	1.46827	ENSGALG00000057207
5	55090001	55140000	1.46827	ENSGALG00000061229
5	55090001	55140000	1.46827	ENSGALG00000062049
5	55090001	55140000	1.46827	ENSGALG00000012017
5	55100001	55150000	1.46089	ENSGALG00000049009
5	55100001	55150000	1.46089	ENSGALG00000054673
5	55100001	55150000	1.46089	ENSGALG00000064102
5	55100001	55150000	1.46089	ENSGALG00000057207
5	55100001	55150000	1.46089	ENSGALG00000061229
5	55100001	55150000	1.46089	ENSGALG00000012021
5	55100001	55150000	1.46089	ENSGALG00000062049
5	55110001	55160000	1.42763	ENSGALG00000049009
5	55110001	55160000	1.42763	ENSGALG00000064102
5	55110001	55160000	1.42763	ENSGALG00000057207
5	55110001	55160000	1.42763	ENSGALG00000061229
5	55110001	55160000	1.42763	ENSGALG00000062596
5	55110001	55160000	1.42763	ENSGALG00000012021
5	55110001	55160000	1.42763	ENSGALG00000062049
6	7670001	7720000	1.42145	ENSGALG00000002845
6	7680001	7730000	1.46114	ENSGALG00000002845
6	7690001	7740000	1.38402	ENSGALG00000002845
6	7700001	7750000	1.38968	ENSGALG00000002845
6	15590001	15640000	1.47566	ENSGALG00000060653
6	15600001	15650000	1.38891	ENSGALG00000060653
6	16580001	16630000	1.39571	ENSGALG00000059350
6	16580001	16630000	1.39571	ENSGALG00000058648
6	16590001	16640000	1.46679	ENSGALG00000059350
6	16590001	16640000	1.46679	ENSGALG00000058648
6	16590001	16640000	1.46679	ENSGALG00000005107
6	16600001	16650000	1.66133	ENSGALG00000058648
6	16600001	16650000	1.66133	ENSGALG00000005107
6	16610001	16660000	1.89894	ENSGALG00000025423
6	16610001	16660000	1.89894	ENSGALG00000058648
6	16610001	16660000	1.89894	ENSGALG00000005107
6	16620001	16670000	2.02953	ENSGALG00000025423
6	16620001	16670000	2.02953	ENSGALG00000058648
6	16620001	16670000	2.02953	ENSGALG00000005134
6	16620001	16670000	2.02953	ENSGALG00000005107
6	16630001	16680000	2.04286	ENSGALG00000025423
6	16630001	16680000	2.04286	ENSGALG00000005134
6	16630001	16680000	2.04286	ENSGALG00000005107
6	16640001	16690000	2.09875	ENSGALG00000025423
6	16640001	16690000	2.09875	ENSGALG00000005134
6	16640001	16690000	2.09875	ENSGALG00000005107
6	16650001	16700000	2.29279	ENSGALG00000025423
6	16650001	16700000	2.29279	ENSGALG00000005134
6	16650001	16700000	2.29279	ENSGALG00000005107
6	16660001	16710000	2.5697	ENSGALG00000005134
6	16660001	16710000	2.5697	ENSGALG00000005107
6	16670001	16720000	2.33911	ENSGALG00000005134
6	16680001	16730000	2.17636	ENSGALG00000005134
6	16690001	16740000	1.9127	ENSGALG00000062929
6	16690001	16740000	1.9127	ENSGALG00000057772
6	16690001	16740000	1.9127	ENSGALG00000005134
6	16700001	16750000	1.60199	ENSGALG00000062929
6	16700001	16750000	1.60199	ENSGALG00000057772
6	16700001	16750000	1.60199	ENSGALG00000005134
6	16700001	16750000	1.60199	ENSGALG00000005156
6	20610001	20660000	1.37977	ENSGALG00000055182
6	20610001	20660000	1.37977	ENSGALG00000050419
6	20610001	20660000	1.37977	ENSGALG00000038043
6	20610001	20660000	1.37977	ENSGALG00000062515
6	20610001	20660000	1.37977	ENSGALG00000060874
6	20610001	20660000	1.37977	ENSGALG00000054429
6	20620001	20670000	1.40493	ENSGALG00000055182
6	20620001	20670000	1.40493	ENSGALG00000050419
6	20620001	20670000	1.40493	ENSGALG00000038043
6	20620001	20670000	1.40493	ENSGALG00000060874
6	20620001	20670000	1.40493	ENSGALG00000054429
6	20630001	20680000	1.38238	ENSGALG00000038043
6	20630001	20680000	1.38238	ENSGALG00000060874
7	8200001	8250000	1.44368	ENSGALG00000064434
7	8200001	8250000	1.44368	ENSGALG00000007759
7	8210001	8260000	1.44492	ENSGALG00000007759
7	8970001	9020000	1.41552	ENSGALG00000067401
7	8970001	9020000	1.41552	ENSGALG00000062081
7	8980001	9030000	1.54665	ENSGALG00000067401
7	8990001	9040000	1.56792	ENSGALG00000067401
7	9160001	9210000	1.37512	ENSGALG00000067406
7	9170001	9220000	1.52026	ENSGALG00000067406
7	9170001	9220000	1.52026	ENSGALG00000065430
7	9180001	9230000	1.61687	ENSGALG00000067406
7	9180001	9230000	1.61687	ENSGALG00000065430
7	9190001	9240000	1.59517	ENSGALG00000067406
7	9190001	9240000	1.59517	ENSGALG00000065430
7	9200001	9250000	1.62762	ENSGALG00000067406
7	9200001	9250000	1.62762	ENSGALG00000065430
7	18360001	18410000	1.41897	ENSGALG00000009602
7	18370001	18420000	1.51037	ENSGALG00000009602
7	18380001	18430000	1.53349	ENSGALG00000009602
7	18390001	18440000	1.49408	ENSGALG00000009602
8	100001	150000	1.75895	ENSGALG00000066897
8	100001	150000	1.75895	ENSGALG00000067453
8	100001	150000	1.75895	ENSGALG00000047865
8	10520001	10570000	1.47253	ENSGALG00000066749
8	10520001	10570000	1.47253	ENSGALG00000067223
8	10520001	10570000	1.47253	ENSGALG00000067909
8	10520001	10570000	1.47253	ENSGALG00000058722
8	10530001	10580000	1.43491	ENSGALG00000067223
8	10530001	10580000	1.43491	ENSGALG00000067909
8	10530001	10580000	1.43491	ENSGALG00000058722
8	10540001	10590000	1.44182	ENSGALG00000067223
8	10540001	10590000	1.44182	ENSGALG00000062667
8	10540001	10590000	1.44182	ENSGALG00000058722
8	10550001	10600000	1.42308	ENSGALG00000067223
8	10550001	10600000	1.42308	ENSGALG00000062667
8	10550001	10600000	1.42308	ENSGALG00000058722
8	10560001	10610000	1.4222	ENSGALG00000067223
8	10560001	10610000	1.4222	ENSGALG00000062667
8	10560001	10610000	1.4222	ENSGALG00000058722
8	10560001	10610000	1.4222	ENSGALG00000005065
8	12540001	12590000	1.47238	ENSGALG00000005442
8	12540001	12590000	1.47238	ENSGALG00000005470
8	12550001	12600000	1.54344	ENSGALG00000005442
8	12550001	12600000	1.54344	ENSGALG00000005470
8	12560001	12610000	1.4505	ENSGALG00000005442
8	12560001	12610000	1.4505	ENSGALG00000005470
8	12570001	12620000	1.39329	ENSGALG00000005442
8	12570001	12620000	1.39329	ENSGALG00000005470
8	23990001	24040000	1.38815	ENSGALG00000067860
8	23990001	24040000	1.38815	ENSGALG00000063343
8	23990001	24040000	1.38815	ENSGALG00000051439
8	24000001	24050000	1.46376	ENSGALG00000067860
8	24000001	24050000	1.46376	ENSGALG00000051439
8	24010001	24060000	1.44415	ENSGALG00000051439
8	24020001	24070000	1.42513	ENSGALG00000051439
8	24030001	24080000	1.42713	ENSGALG00000051439
9	500001	550000	1.37931	ENSGALG00000065103
9	500001	550000	1.37931	ENSGALG00000040889
9	500001	550000	1.37931	ENSGALG00000067187
9	11160001	11210000	1.4329	ENSGALG00000065404
9	11170001	11220000	1.66793	ENSGALG00000065404
9	11180001	11230000	1.80087	ENSGALG00000065404
9	11190001	11240000	1.51212	ENSGALG00000065404
9	11320001	11370000	1.60839	ENSGALG00000058972
9	11320001	11370000	1.60839	ENSGALG00000065404
9	11330001	11380000	1.81613	ENSGALG00000058972
9	11340001	11390000	1.68344	ENSGALG00000056133
9	11350001	11400000	1.62883	ENSGALG00000056133
9	11350001	11400000	1.62883	ENSGALG00000052830
9	11360001	11410000	1.42092	ENSGALG00000056133
9	11360001	11410000	1.42092	ENSGALG00000052830
9	12450001	12500000	1.42831	ENSGALG00000040598
9	12460001	12510000	1.51967	ENSGALG00000040598
9	12470001	12520000	1.65801	ENSGALG00000040598
9	12490001	12540000	1.63092	ENSGALG00000056916
9	12500001	12550000	1.39691	ENSGALG00000056916
9	16540001	16590000	1.37717	ENSGALG00000008807
9	16540001	16590000	1.37717	ENSGALG00000008759
9	16540001	16590000	1.37717	ENSGALG00000008785
9	16550001	16600000	1.44924	ENSGALG00000008807
9	16550001	16600000	1.44924	ENSGALG00000008785
9	16550001	16600000	1.44924	ENSGALG00000008839
9	16700001	16750000	1.59771	ENSGALG00000052787
9	16700001	16750000	1.59771	ENSGALG00000048980
9	16710001	16760000	1.54511	ENSGALG00000052787
9	16710001	16760000	1.54511	ENSGALG00000048980
10	890001	940000	11.4445	ENSGALG00000066511
10	900001	950000	11.4445	ENSGALG00000066511
10	910001	960000	11.4445	ENSGALG00000066511
10	5120001	5170000	1.42141	ENSGALG00000003759
10	5130001	5180000	1.41322	ENSGALG00000003759
10	6290001	6340000	1.39937	ENSGALG00000003930
10	6300001	6350000	1.38097	ENSGALG00000003944
10	6300001	6350000	1.38097	ENSGALG00000003930
10	16500001	16550000	1.63328	ENSGALG00000056938
10	16500001	16550000	1.63328	ENSGALG00000051110
10	16510001	16560000	1.73919	ENSGALG00000056938
10	16510001	16560000	1.73919	ENSGALG00000051110
10	16520001	16570000	1.68517	ENSGALG00000056938
10	16520001	16570000	1.68517	ENSGALG00000051110
10	16530001	16580000	1.65806	ENSGALG00000051110
10	16540001	16590000	1.56619	ENSGALG00000051110
10	16550001	16600000	1.39627	ENSGALG00000051110
10	20550001	20600000	1.37363	ENSGALG00000028295
10	20550001	20600000	1.37363	ENSGALG00000067434
10	20550001	20600000	1.37363	ENSGALG00000042029
10	20550001	20600000	1.37363	ENSGALG00000053991
10	20550001	20600000	1.37363	ENSGALG00000013916
10	20550001	20600000	1.37363	ENSGALG00000055436
10	20550001	20600000	1.37363	ENSGALG00000008352
10	20550001	20600000	1.37363	ENSGALG00000064081
10	20550001	20600000	1.37363	ENSGALG00000008341
10	20550001	20600000	1.37363	ENSGALG00000008385
10	20550001	20600000	1.37363	ENSGALG00000008348
11	5450001	5500000	1.44918	ENSGALG00000048380
11	5450001	5500000	1.44918	ENSGALG00000058808
11	5460001	5510000	1.4856	ENSGALG00000048380
11	5460001	5510000	1.4856	ENSGALG00000058808
11	5470001	5520000	1.45392	ENSGALG00000048380
11	5470001	5520000	1.45392	ENSGALG00000058808
11	5480001	5530000	1.42939	ENSGALG00000058808
11	10890001	10940000	1.50622	ENSGALG00000004943
11	10890001	10940000	1.50622	ENSGALG00000004949
11	10890001	10940000	1.50622	ENSGALG00000004935
11	10900001	10950000	1.57116	ENSGALG00000004943
11	10900001	10950000	1.57116	ENSGALG00000004949
11	10900001	10950000	1.57116	ENSGALG00000004956
11	10900001	10950000	1.57116	ENSGALG00000004935
11	10910001	10960000	1.57612	ENSGALG00000004949
11	10910001	10960000	1.57612	ENSGALG00000004956
11	10910001	10960000	1.57612	ENSGALG00000004935
11	10920001	10970000	1.60718	ENSGALG00000004949
11	10920001	10970000	1.60718	ENSGALG00000004956
11	10930001	10980000	1.5285	ENSGALG00000004949
11	10930001	10980000	1.5285	ENSGALG00000004956
11	12700001	12750000	1.43075	ENSGALG00000065954
11	12710001	12760000	1.4574	ENSGALG00000065954
11	12720001	12770000	1.47292	ENSGALG00000065954
11	12730001	12780000	1.47247	ENSGALG00000065954
11	12740001	12790000	1.41335	ENSGALG00000060133
11	12740001	12790000	1.41335	ENSGALG00000065954
11	19250001	19300000	1.46078	ENSGALG00000064900
11	19260001	19310000	1.55557	ENSGALG00000064900
11	19270001	19320000	1.79791	ENSGALG00000064900
11	19280001	19330000	1.6795	ENSGALG00000064900
11	19290001	19340000	1.60645	ENSGALG00000062740
11	19290001	19340000	1.60645	ENSGALG00000057540
11	19300001	19350000	1.62004	ENSGALG00000062740
11	19300001	19350000	1.62004	ENSGALG00000057540
11	19310001	19360000	1.54646	ENSGALG00000062740
11	19310001	19360000	1.54646	ENSGALG00000057540
12	2280001	2330000	1.42722	ENSGALG00000002283
12	2280001	2330000	1.42722	ENSGALG00000057348
12	7890001	7940000	1.4496	ENSGALG00000005400
12	7900001	7950000	1.52422	ENSGALG00000005400
12	7910001	7960000	1.55915	ENSGALG00000005400
12	7920001	7970000	1.47865	ENSGALG00000005400
12	18750001	18800000	1.40826	ENSGALG00000066840
12	18750001	18800000	1.40826	ENSGALG00000008286
12	18750001	18800000	1.40826	ENSGALG00000059318
12	18760001	18810000	1.44345	ENSGALG00000066840
12	18760001	18810000	1.44345	ENSGALG00000008286
12	18760001	18810000	1.44345	ENSGALG00000059318
12	18760001	18810000	1.44345	ENSGALG00000008294
13	18100001	18150000	1.4225	ENSGALG00000032992
14	4990001	5040000	1.4406	ENSGALG00000029817
14	5000001	5050000	1.48278	ENSGALG00000029817
14	5010001	5060000	1.3785	ENSGALG00000024122
14	5010001	5060000	1.3785	ENSGALG00000029817
14	5010001	5060000	1.3785	ENSGALG00000004798
14	9200001	9250000	1.42343	ENSGALG00000040793
14	9200001	9250000	1.42343	ENSGALG00000007133
14	9200001	9250000	1.42343	ENSGALG00000050912
14	9200001	9250000	1.42343	ENSGALG00000007119
14	9200001	9250000	1.42343	ENSGALG00000007130
14	9210001	9260000	1.53155	ENSGALG00000007133
14	9210001	9260000	1.53155	ENSGALG00000050912
14	9210001	9260000	1.53155	ENSGALG00000007119
14	9210001	9260000	1.53155	ENSGALG00000007130
14	9210001	9260000	1.53155	ENSGALG00000007149
14	9220001	9270000	1.5457	ENSGALG00000007133
14	9220001	9270000	1.5457	ENSGALG00000050912
14	9220001	9270000	1.5457	ENSGALG00000007130
14	9220001	9270000	1.5457	ENSGALG00000007149
14	9230001	9280000	1.40624	ENSGALG00000007133
14	9230001	9280000	1.40624	ENSGALG00000050912
14	9230001	9280000	1.40624	ENSGALG00000007130
14	9230001	9280000	1.40624	ENSGALG00000007149
14	16090001	16140000	1.46369	ENSGALG00000068280
14	16090001	16140000	1.46369	ENSGALG00000046685
14	16090001	16140000	1.46369	ENSGALG00000057691
14	16090001	16140000	1.46369	ENSGALG00000059872
14	16090001	16140000	1.46369	ENSGALG00000050166
15	4850001	4900000	1.54287	ENSGALG00000003120
15	4860001	4910000	1.40374	ENSGALG00000003120
20	11060001	11110000	1.42277	ENSGALG00000007533
20	11060001	11110000	1.42277	ENSGALG00000007541
20	11060001	11110000	1.42277	ENSGALG00000060860
20	11070001	11120000	1.46547	ENSGALG00000007533
20	11070001	11120000	1.46547	ENSGALG00000063706
20	11070001	11120000	1.46547	ENSGALG00000007541
20	11070001	11120000	1.46547	ENSGALG00000060860
20	11080001	11130000	1.39015	ENSGALG00000063706
20	11080001	11130000	1.39015	ENSGALG00000061505
20	11080001	11130000	1.39015	ENSGALG00000007541
20	11080001	11130000	1.39015	ENSGALG00000060860
23	5990001	6040000	1.89906	ENSGALG00000050871
23	5990001	6040000	1.89906	ENSGALG00000052196
23	5990001	6040000	1.89906	ENSGALG00000064619
26	160001	210000	1.44867	ENSGALG00000057645
26	160001	210000	1.44867	ENSGALG00000042833
26	160001	210000	1.44867	ENSGALG00000030966
26	160001	210000	1.44867	ENSGALG00000000776
26	170001	220000	1.51258	ENSGALG00000057645
26	170001	220000	1.51258	ENSGALG00000042833
26	170001	220000	1.51258	ENSGALG00000030966
26	170001	220000	1.51258	ENSGALG00000039130
26	170001	220000	1.51258	ENSGALG00000000776
26	180001	230000	1.46309	ENSGALG00000057645
26	180001	230000	1.46309	ENSGALG00000030966
26	180001	230000	1.46309	ENSGALG00000039130
26	180001	230000	1.46309	ENSGALG00000000776
27	1070001	1120000	1.88384	ENSGALG00000055225
27	1070001	1120000	1.88384	ENSGALG00000056962
27	1070001	1120000	1.88384	ENSGALG00000065605
27	1080001	1130000	1.88384	ENSGALG00000055225
27	1080001	1130000	1.88384	ENSGALG00000056962
27	1080001	1130000	1.88384	ENSGALG00000065605
27	1340001	1390000	1.4411	ENSGALG00000057480
27	1340001	1390000	1.4411	ENSGALG00000065647
27	1340001	1390000	1.4411	ENSGALG00000065605
27	1350001	1400000	1.4411	ENSGALG00000057480
27	1350001	1400000	1.4411	ENSGALG00000065647
27	1350001	1400000	1.4411	ENSGALG00000065605
27	1370001	1420000	1.67335	ENSGALG00000065647
27	1370001	1420000	1.67335	ENSGALG00000065605
27	1380001	1430000	1.67335	ENSGALG00000065647
27	1380001	1430000	1.67335	ENSGALG00000065605
27	1390001	1440000	1.67335	ENSGALG00000065647
27	1390001	1440000	1.67335	ENSGALG00000065605
27	1400001	1450000	1.67335	ENSGALG00000065647
27	1400001	1450000	1.67335	ENSGALG00000065605
27	1730001	1780000	1.79906	ENSGALG00000062299
27	1730001	1780000	1.79906	ENSGALG00000065086
27	7810001	7860000	1.42761	ENSGALG00000030003
27	7810001	7860000	1.42761	ENSGALG00000028519
27	7810001	7860000	1.42761	ENSGALG00000003068
27	7810001	7860000	1.42761	ENSGALG00000024449
27	7810001	7860000	1.42761	ENSGALG00000034262
27	7810001	7860000	1.42761	ENSGALG00000037269
27	7810001	7860000	1.42761	ENSGALG00000003123
27	7810001	7860000	1.42761	ENSGALG00000032191
27	7820001	7870000	1.93746	ENSGALG00000028519
27	7820001	7870000	1.93746	ENSGALG00000003068
27	7820001	7870000	1.93746	ENSGALG00000024449
27	7820001	7870000	1.93746	ENSGALG00000034262
27	7820001	7870000	1.93746	ENSGALG00000003123
27	7820001	7870000	1.93746	ENSGALG00000032191
27	7830001	7880000	1.96775	ENSGALG00000003068
27	7830001	7880000	1.96775	ENSGALG00000024449
27	7830001	7880000	1.96775	ENSGALG00000034262
27	7830001	7880000	1.96775	ENSGALG00000043285
27	7830001	7880000	1.96775	ENSGALG00000034345
27	7830001	7880000	1.96775	ENSGALG00000068073
27	7830001	7880000	1.96775	ENSGALG00000003123
27	7830001	7880000	1.96775	ENSGALG00000002937
27	7830001	7880000	1.96775	ENSGALG00000032191
27	7840001	7890000	2.13661	ENSGALG00000003068
27	7840001	7890000	2.13661	ENSGALG00000024449
27	7840001	7890000	2.13661	ENSGALG00000034262
27	7840001	7890000	2.13661	ENSGALG00000043285
27	7840001	7890000	2.13661	ENSGALG00000034345
27	7840001	7890000	2.13661	ENSGALG00000068073
27	7840001	7890000	2.13661	ENSGALG00000068500
27	7840001	7890000	2.13661	ENSGALG00000002937
27	7840001	7890000	2.13661	ENSGALG00000032191
27	7850001	7900000	1.9752	ENSGALG00000024449
27	7850001	7900000	1.9752	ENSGALG00000034262
27	7850001	7900000	1.9752	ENSGALG00000043285
27	7850001	7900000	1.9752	ENSGALG00000034345
27	7850001	7900000	1.9752	ENSGALG00000068073
27	7850001	7900000	1.9752	ENSGALG00000068500
27	7850001	7900000	1.9752	ENSGALG00000046412
27	7850001	7900000	1.9752	ENSGALG00000002937
27	7850001	7900000	1.9752	ENSGALG00000033522
27	7850001	7900000	1.9752	ENSGALG00000032191
27	7860001	7910000	1.77551	ENSGALG00000043285
27	7860001	7910000	1.77551	ENSGALG00000034345
27	7860001	7910000	1.77551	ENSGALG00000068073
27	7860001	7910000	1.77551	ENSGALG00000068500
27	7860001	7910000	1.77551	ENSGALG00000046412
27	7860001	7910000	1.77551	ENSGALG00000030034
27	7860001	7910000	1.77551	ENSGALG00000002880
27	7860001	7910000	1.77551	ENSGALG00000058629
27	7860001	7910000	1.77551	ENSGALG00000002937
27	7860001	7910000	1.77551	ENSGALG00000033522
27	7860001	7910000	1.77551	ENSGALG00000032191
27	7870001	7920000	1.53084	ENSGALG00000043285
27	7870001	7920000	1.53084	ENSGALG00000034345
27	7870001	7920000	1.53084	ENSGALG00000068073
27	7870001	7920000	1.53084	ENSGALG00000068500
27	7870001	7920000	1.53084	ENSGALG00000046412
27	7870001	7920000	1.53084	ENSGALG00000030034
27	7870001	7920000	1.53084	ENSGALG00000002880
27	7870001	7920000	1.53084	ENSGALG00000058629
27	7870001	7920000	1.53084	ENSGALG00000002837
27	7870001	7920000	1.53084	ENSGALG00000002856
27	7870001	7920000	1.53084	ENSGALG00000038129
27	7870001	7920000	1.53084	ENSGALG00000002937
27	7870001	7920000	1.53084	ENSGALG00000033522
27	7870001	7920000	1.53084	ENSGALG00000032191
27	7880001	7930000	1.55775	ENSGALG00000043285
27	7880001	7930000	1.55775	ENSGALG00000068500
27	7880001	7930000	1.55775	ENSGALG00000046412
27	7880001	7930000	1.55775	ENSGALG00000030034
27	7880001	7930000	1.55775	ENSGALG00000002880
27	7880001	7930000	1.55775	ENSGALG00000058629
27	7880001	7930000	1.55775	ENSGALG00000002832
27	7880001	7930000	1.55775	ENSGALG00000002837
27	7880001	7930000	1.55775	ENSGALG00000002856
27	7880001	7930000	1.55775	ENSGALG00000048091
27	7880001	7930000	1.55775	ENSGALG00000038129
27	7880001	7930000	1.55775	ENSGALG00000002937
27	7880001	7930000	1.55775	ENSGALG00000033522
27	7940001	7990000	1.56627	ENSGALG00000002818
27	7940001	7990000	1.56627	ENSGALG00000063954
27	7940001	7990000	1.56627	ENSGALG00000002804
27	7940001	7990000	1.56627	ENSGALG00000002781
27	7950001	8000000	1.41572	ENSGALG00000063954
27	7950001	8000000	1.41572	ENSGALG00000002804
27	7950001	8000000	1.41572	ENSGALG00000002781
27	7950001	8000000	1.41572	ENSGALG00000002765
27	7960001	8010000	1.4004	ENSGALG00000063954
27	7960001	8010000	1.4004	ENSGALG00000002804
27	7960001	8010000	1.4004	ENSGALG00000002781
27	7960001	8010000	1.4004	ENSGALG00000002765
27	7970001	8020000	1.41156	ENSGALG00000035580
27	7970001	8020000	1.41156	ENSGALG00000002781
27	7970001	8020000	1.41156	ENSGALG00000002765
27	7980001	8030000	1.45251	ENSGALG00000035580
27	7980001	8030000	1.45251	ENSGALG00000002781
27	7980001	8030000	1.45251	ENSGALG00000002765
28	4650001	4700000	1.428	ENSGALG00000064408
28	4650001	4700000	1.428	ENSGALG00000057867
28	4650001	4700000	1.428	ENSGALG00000064903
28	4650001	4700000	1.428	ENSGALG00000065168
28	4650001	4700000	1.428	ENSGALG00000067170
28	4650001	4700000	1.428	ENSGALG00000057113
28	4660001	4710000	1.51785	ENSGALG00000064408
28	4660001	4710000	1.51785	ENSGALG00000057867
28	4660001	4710000	1.51785	ENSGALG00000064903
28	4660001	4710000	1.51785	ENSGALG00000065168
28	4660001	4710000	1.51785	ENSGALG00000067170
28	4660001	4710000	1.51785	ENSGALG00000057113
28	4670001	4720000	1.67131	ENSGALG00000064408
28	4670001	4720000	1.67131	ENSGALG00000057867
28	4670001	4720000	1.67131	ENSGALG00000064903
28	4670001	4720000	1.67131	ENSGALG00000065168
28	4670001	4720000	1.67131	ENSGALG00000057113
28	4670001	4720000	1.67131	ENSGALG00000004048
28	4680001	4730000	1.87272	ENSGALG00000057867
28	4680001	4730000	1.87272	ENSGALG00000065168
28	4680001	4730000	1.87272	ENSGALG00000057113
28	4680001	4730000	1.87272	ENSGALG00000004048
28	4690001	4740000	2.0157	ENSGALG00000004048
28	4700001	4750000	1.90633	ENSGALG00000004048
28	4710001	4760000	1.83109	ENSGALG00000004048
28	4720001	4770000	1.66894	ENSGALG00000004048
28	4730001	4780000	1.41738	ENSGALG00000004048
30	1220001	1270000	1.44041	ENSGALG00000048020
30	1220001	1270000	1.44041	ENSGALG00000065839
30	1220001	1270000	1.44041	ENSGALG00000065912
30	1650001	1700000	1.38619	ENSGALG00000046939
30	1670001	1720000	1.42416	ENSGALG00000046939
30	1680001	1730000	1.42416	ENSGALG00000046939
30	1690001	1740000	1.42416	ENSGALG00000046939
31	110001	160000	1.37359	ENSGALG00000059511
31	110001	160000	1.37359	ENSGALG00000051349
31	110001	160000	1.37359	ENSGALG00000050090
31	110001	160000	1.37359	ENSGALG00000044424
31	110001	160000	1.37359	ENSGALG00000064921
31	670001	720000	1.38137	ENSGALG00000047758
31	670001	720000	1.38137	ENSGALG00000056481
31	670001	720000	1.38137	ENSGALG00000058403
31	670001	720000	1.38137	ENSGALG00000058723
31	670001	720000	1.38137	ENSGALG00000055901
31	670001	720000	1.38137	ENSGALG00000055424
31	680001	730000	1.38137	ENSGALG00000047758
31	680001	730000	1.38137	ENSGALG00000056481
31	680001	730000	1.38137	ENSGALG00000058403
31	680001	730000	1.38137	ENSGALG00000058723
31	680001	730000	1.38137	ENSGALG00000055901
31	680001	730000	1.38137	ENSGALG00000055424
31	690001	740000	1.38137	ENSGALG00000058403
31	690001	740000	1.38137	ENSGALG00000058723
31	690001	740000	1.38137	ENSGALG00000055901
31	690001	740000	1.38137	ENSGALG00000055424
31	1610001	1660000	1.47944	ENSGALG00000062957
31	1610001	1660000	1.47944	ENSGALG00000065253
31	1610001	1660000	1.47944	ENSGALG00000059390
31	1610001	1660000	1.47944	ENSGALG00000064416
31	1610001	1660000	1.47944	ENSGALG00000059504
31	1610001	1660000	1.47944	ENSGALG00000055289
31	1610001	1660000	1.47944	ENSGALG00000065820
31	1670001	1720000	1.6527	ENSGALG00000052879
31	1670001	1720000	1.6527	ENSGALG00000061066
31	1670001	1720000	1.6527	ENSGALG00000064105
31	1670001	1720000	1.6527	ENSGALG00000065253
31	1670001	1720000	1.6527	ENSGALG00000059504
31	1670001	1720000	1.6527	ENSGALG00000055289
31	1670001	1720000	1.6527	ENSGALG00000065820
31	1670001	1720000	1.6527	ENSGALG00000060352
31	1680001	1730000	1.6527	ENSGALG00000052879
31	1680001	1730000	1.6527	ENSGALG00000061066
31	1680001	1730000	1.6527	ENSGALG00000064105
31	1680001	1730000	1.6527	ENSGALG00000065253
31	1680001	1730000	1.6527	ENSGALG00000059504
31	1680001	1730000	1.6527	ENSGALG00000055289
31	1680001	1730000	1.6527	ENSGALG00000065820
31	1680001	1730000	1.6527	ENSGALG00000060352
31	1690001	1740000	1.65356	ENSGALG00000052879
31	1690001	1740000	1.65356	ENSGALG00000061066
31	1690001	1740000	1.65356	ENSGALG00000064105
31	1690001	1740000	1.65356	ENSGALG00000065253
31	1690001	1740000	1.65356	ENSGALG00000062159
31	1690001	1740000	1.65356	ENSGALG00000059504
31	1690001	1740000	1.65356	ENSGALG00000055289
31	1690001	1740000	1.65356	ENSGALG00000065820
31	1690001	1740000	1.65356	ENSGALG00000060352
31	1700001	1750000	1.65393	ENSGALG00000052879
31	1700001	1750000	1.65393	ENSGALG00000064105
31	1700001	1750000	1.65393	ENSGALG00000062159
31	1700001	1750000	1.65393	ENSGALG00000059504
31	1700001	1750000	1.65393	ENSGALG00000055289
31	1700001	1750000	1.65393	ENSGALG00000065820
31	1700001	1750000	1.65393	ENSGALG00000060352
31	1710001	1760000	1.65393	ENSGALG00000064105
31	1710001	1760000	1.65393	ENSGALG00000066635
31	1710001	1760000	1.65393	ENSGALG00000062159
31	1710001	1760000	1.65393	ENSGALG00000059504
31	1710001	1760000	1.65393	ENSGALG00000055289
31	1710001	1760000	1.65393	ENSGALG00000065820
31	1710001	1760000	1.65393	ENSGALG00000060352
31	1720001	1770000	1.65393	ENSGALG00000066635
31	1720001	1770000	1.65393	ENSGALG00000062159
31	1720001	1770000	1.65393	ENSGALG00000061179
31	1720001	1770000	1.65393	ENSGALG00000059504
31	1720001	1770000	1.65393	ENSGALG00000055289
31	1720001	1770000	1.65393	ENSGALG00000065820
31	1720001	1770000	1.65393	ENSGALG00000060352
31	1730001	1780000	1.65393	ENSGALG00000066635
31	1730001	1780000	1.65393	ENSGALG00000061017
31	1730001	1780000	1.65393	ENSGALG00000062159
31	1730001	1780000	1.65393	ENSGALG00000061179
31	1730001	1780000	1.65393	ENSGALG00000059504
31	1730001	1780000	1.65393	ENSGALG00000055289
31	1730001	1780000	1.65393	ENSGALG00000065820
31	1730001	1780000	1.65393	ENSGALG00000060352
31	2020001	2070000	1.65959	ENSGALG00000067925
31	2020001	2070000	1.65959	ENSGALG00000061776
31	2020001	2070000	1.65959	ENSGALG00000067430
31	2020001	2070000	1.65959	ENSGALG00000067814
31	2020001	2070000	1.65959	ENSGALG00000063965
31	2030001	2080000	1.74767	ENSGALG00000067925
31	2030001	2080000	1.74767	ENSGALG00000061776
31	2030001	2080000	1.74767	ENSGALG00000067430
31	2030001	2080000	1.74767	ENSGALG00000067814
31	2030001	2080000	1.74767	ENSGALG00000063965
31	2040001	2090000	1.62279	ENSGALG00000067925
31	2040001	2090000	1.62279	ENSGALG00000061776
31	2040001	2090000	1.62279	ENSGALG00000067430
31	2040001	2090000	1.62279	ENSGALG00000067814
31	2040001	2090000	1.62279	ENSGALG00000063965
31	2040001	2090000	1.62279	ENSGALG00000065080
31	2050001	2100000	1.62279	ENSGALG00000067925
31	2050001	2100000	1.62279	ENSGALG00000061776
31	2050001	2100000	1.62279	ENSGALG00000067430
31	2050001	2100000	1.62279	ENSGALG00000067814
31	2050001	2100000	1.62279	ENSGALG00000057356
31	2050001	2100000	1.62279	ENSGALG00000065080
31	2050001	2100000	1.62279	ENSGALG00000060016
31	3530001	3580000	2.00749	ENSGALG00000031624
31	3530001	3580000	2.00749	ENSGALG00000049317
31	3530001	3580000	2.00749	ENSGALG00000055001
31	3530001	3580000	2.00749	ENSGALG00000045473
31	3530001	3580000	2.00749	ENSGALG00000066638
31	3530001	3580000	2.00749	ENSGALG00000057740
31	3530001	3580000	2.00749	ENSGALG00000054158
31	3880001	3930000	1.47952	ENSGALG00000064706
31	3880001	3930000	1.47952	ENSGALG00000055681
31	3880001	3930000	1.47952	ENSGALG00000064547
31	3880001	3930000	1.47952	ENSGALG00000066445
31	3880001	3930000	1.47952	ENSGALG00000042931
31	3880001	3930000	1.47952	ENSGALG00000065877
31	3880001	3930000	1.47952	ENSGALG00000057653
31	3880001	3930000	1.47952	ENSGALG00000049846
31	3890001	3940000	1.4583	ENSGALG00000064706
31	3890001	3940000	1.4583	ENSGALG00000055681
31	3890001	3940000	1.4583	ENSGALG00000064547
31	3890001	3940000	1.4583	ENSGALG00000066445
31	3890001	3940000	1.4583	ENSGALG00000042931
31	3890001	3940000	1.4583	ENSGALG00000065877
31	3890001	3940000	1.4583	ENSGALG00000057653
31	3890001	3940000	1.4583	ENSGALG00000049846
31	5980001	6030000	2.02578	ENSGALG00000047602
31	5980001	6030000	2.02578	ENSGALG00000044644
31	5980001	6030000	2.02578	ENSGALG00000064261
31	5990001	6040000	2.02578	ENSGALG00000066258
31	5990001	6040000	2.02578	ENSGALG00000062602
31	5990001	6040000	2.02578	ENSGALG00000047602
31	5990001	6040000	2.02578	ENSGALG00000044644
31	5990001	6040000	2.02578	ENSGALG00000064261
31	6000001	6050000	1.49426	ENSGALG00000066258
31	6000001	6050000	1.49426	ENSGALG00000062602
31	6000001	6050000	1.49426	ENSGALG00000065409
31	6000001	6050000	1.49426	ENSGALG00000066088
31	6000001	6050000	1.49426	ENSGALG00000047602
31	6000001	6050000	1.49426	ENSGALG00000044644
31	6000001	6050000	1.49426	ENSGALG00000064261
31	6010001	6060000	1.5272	ENSGALG00000066258
31	6010001	6060000	1.5272	ENSGALG00000062602
31	6010001	6060000	1.5272	ENSGALG00000065409
31	6010001	6060000	1.5272	ENSGALG00000066088
31	6010001	6060000	1.5272	ENSGALG00000047602
31	6010001	6060000	1.5272	ENSGALG00000044644
31	6010001	6060000	1.5272	ENSGALG00000064261
33	2800001	2850000	1.59483	ENSGALG00000058289
33	2800001	2850000	1.59483	ENSGALG00000062879
33	2800001	2850000	1.59483	ENSGALG00000054181
33	2800001	2850000	1.59483	ENSGALG00000055871
33	2800001	2850000	1.59483	ENSGALG00000064899
33	2800001	2850000	1.59483	ENSGALG00000061558
33	2800001	2850000	1.59483	ENSGALG00000056469
33	2810001	2860000	1.63994	ENSGALG00000058289
33	2810001	2860000	1.63994	ENSGALG00000062879
33	2810001	2860000	1.63994	ENSGALG00000054181
33	2810001	2860000	1.63994	ENSGALG00000066649
33	2810001	2860000	1.63994	ENSGALG00000055871
33	2810001	2860000	1.63994	ENSGALG00000064899
33	2810001	2860000	1.63994	ENSGALG00000061558
33	2810001	2860000	1.63994	ENSGALG00000061010
33	2810001	2860000	1.63994	ENSGALG00000056469
33	4200001	4250000	1.78337	ENSGALG00000060017
33	4560001	4610000	1.45218	ENSGALG00000060490
33	4560001	4610000	1.45218	ENSGALG00000067398
33	4560001	4610000	1.45218	ENSGALG00000066903
33	4570001	4620000	1.44642	ENSGALG00000067398
33	4570001	4620000	1.44642	ENSGALG00000066903
33	7040001	7090000	1.5694	ENSGALG00000034218
33	7040001	7090000	1.5694	ENSGALG00000048612
33	7040001	7090000	1.5694	ENSGALG00000035734
33	7040001	7090000	1.5694	ENSGALG00000035993
33	7040001	7090000	1.5694	ENSGALG00000032699
33	7040001	7090000	1.5694	ENSGALG00000042482
33	7040001	7090000	1.5694	ENSGALG00000033510
33	7040001	7090000	1.5694	ENSGALG00000035350
33	7050001	7100000	2.03966	ENSGALG00000048612
33	7050001	7100000	2.03966	ENSGALG00000035734
33	7050001	7100000	2.03966	ENSGALG00000035993
33	7050001	7100000	2.03966	ENSGALG00000032699
33	7050001	7100000	2.03966	ENSGALG00000042482
33	7050001	7100000	2.03966	ENSGALG00000038110
33	7050001	7100000	2.03966	ENSGALG00000033510
33	7050001	7100000	2.03966	ENSGALG00000035350
33	7060001	7110000	2.2026	ENSGALG00000048612
33	7060001	7110000	2.2026	ENSGALG00000035734
33	7060001	7110000	2.2026	ENSGALG00000035993
33	7060001	7110000	2.2026	ENSGALG00000032699
33	7060001	7110000	2.2026	ENSGALG00000042482
33	7060001	7110000	2.2026	ENSGALG00000038110
33	7060001	7110000	2.2026	ENSGALG00000046169
33	7060001	7110000	2.2026	ENSGALG00000060919
33	7060001	7110000	2.2026	ENSGALG00000033510
33	7060001	7110000	2.2026	ENSGALG00000040260
33	7060001	7110000	2.2026	ENSGALG00000035350
33	7070001	7120000	2.17571	ENSGALG00000035734
33	7070001	7120000	2.17571	ENSGALG00000035993
33	7070001	7120000	2.17571	ENSGALG00000032699
33	7070001	7120000	2.17571	ENSGALG00000042482
33	7070001	7120000	2.17571	ENSGALG00000038110
33	7070001	7120000	2.17571	ENSGALG00000046169
33	7070001	7120000	2.17571	ENSGALG00000060919
33	7070001	7120000	2.17571	ENSGALG00000037953
33	7070001	7120000	2.17571	ENSGALG00000040260
33	7070001	7120000	2.17571	ENSGALG00000035350
33	7080001	7130000	1.87898	ENSGALG00000035993
33	7080001	7130000	1.87898	ENSGALG00000032699
33	7080001	7130000	1.87898	ENSGALG00000042482
33	7080001	7130000	1.87898	ENSGALG00000038110
33	7080001	7130000	1.87898	ENSGALG00000046169
33	7080001	7130000	1.87898	ENSGALG00000060919
33	7080001	7130000	1.87898	ENSGALG00000037953
33	7080001	7130000	1.87898	ENSGALG00000040260
33	7080001	7130000	1.87898	ENSGALG00000035350
33	7080001	7130000	1.87898	ENSGALG00000052192
33	7090001	7140000	1.70053	ENSGALG00000032699
33	7090001	7140000	1.70053	ENSGALG00000038110
33	7090001	7140000	1.70053	ENSGALG00000046169
33	7090001	7140000	1.70053	ENSGALG00000060919
33	7090001	7140000	1.70053	ENSGALG00000037953
33	7090001	7140000	1.70053	ENSGALG00000037665
33	7090001	7140000	1.70053	ENSGALG00000031707
33	7090001	7140000	1.70053	ENSGALG00000040260
33	7090001	7140000	1.70053	ENSGALG00000035350
33	7090001	7140000	1.70053	ENSGALG00000052192
33	7100001	7150000	1.5205	ENSGALG00000038110
33	7100001	7150000	1.5205	ENSGALG00000046169
33	7100001	7150000	1.5205	ENSGALG00000060919
33	7100001	7150000	1.5205	ENSGALG00000037953
33	7100001	7150000	1.5205	ENSGALG00000037665
33	7100001	7150000	1.5205	ENSGALG00000031707
33	7100001	7150000	1.5205	ENSGALG00000040260
33	7100001	7150000	1.5205	ENSGALG00000031702
33	7100001	7150000	1.5205	ENSGALG00000052192
