# Supplementary material for: PMEL governs autosomal dominant inheritance of white-tail independent of yellow body plumage in chickens (Gallus gallus domesticus)
Source: Poult Sci. 2025 Nov 16;105(1):106127. doi: 10.1016/j.psj.2025.106127 (PMC12671367; doi:10.1016/j.psj.2025.106127)
Supplement: Supplementary file 9 [file mmc9.xlsx]

## Sheet: Table S7
Table S7. Overview of RNA-sequencing data.
Bioproject Accession	Biosample Accession	SRA Accession	Sample Name	Tail phenotype	Raw Reads	Clean Reads	Clean Ratio (%)	Raw Base	Clean Base	Mapped Reads	Mapped Ratio (%)	Q20 (%)	Q30 (%)
PRJNA1313834	SAMN50911100	SRR35213063	B4_2769_1	Black	54871488	54587414	99.48	8230723200	8152386508	50742876	93.28	97.44	93.16
PRJNA1313834	SAMN50911101	SRR35213062	D3_2963_1	Black	44868930	44624994	99.46	6730339500	6661259069	41340455	93.36	97.68	93.71
PRJNA1313834	SAMN50911102	SRR35213061	D5_3356_1	Black	49066414	48872432	99.6	7359962100	7298118376	45876710	94.34	97.73	93.58
PRJNA1313834	SAMN50911103	SRR35213060	A1_3345_1	Black	48290870	48057710	99.52	7243630500	7171345814	44874894	93.8	97.84	94.01
PRJNA1313834	SAMN50911104	SRR35213059	D3_2765_1	White	44062172	43843736	99.5	6609325800	6544861024	41025001	93.94	97.75	93.81
PRJNA1313834	SAMN50911105	SRR35213058	E1_2994_3	White	44552184	44322800	99.49	6682824500	6614154934	41263101	93.43	97.56	93.44
PRJNA1313834	SAMN50911106	SRR35213057	G1_3360_2	White	45802960	45536836	99.42	6870445400	6792760962	42390021	93.51	97.6	93.52
PRJNA1313834	SAMN50911107	SRR35213056	W2308_2	White	43682510	43451996	99.47	6552376500	6483949842	40567326	93.95	97.64	93.58
Average					46899691	4.66622e+07	99.4925	7.03495e+09	6.96485e+09	43510048	93.7013	97.655	93.6012
