# Supplementary material for: PMEL governs autosomal dominant inheritance of white-tail independent of yellow body plumage in chickens (Gallus gallus domesticus)
Source: Poult Sci. 2025 Nov 16;105(1):106127. doi: 10.1016/j.psj.2025.106127 (PMC12671367; doi:10.1016/j.psj.2025.106127)
Supplement: Supplementary file 10 [file mmc10.xlsx]

## Sheet: Table S8 up-down
Table S8. Differentially expressed genes identified through transcriptome analysis.
Condition of regulation	Name	log2(fc)	P-value	FDR
up regulated	AAAS	0.250418	0.0162964	0.28364
	AASDH	0.311499	0.0150283	0.272623
	ABCE1	0.203691	0.0116408	0.24377
	ABI1	0.0476139	0.047444	0.442113
	ABRACL	0.642182	0.0015709	0.0905257
	ACBD6	0.204248	0.0207631	0.31713
	ACP1	0.430524	1.63018e-05	0.00494432
	ACP6	0.250346	0.0157619	0.278907
	ACTR6	0.166935	0.0455212	0.434978
	ADAMTS5	0.520294	0.0154512	0.276857
	ADAMTSL1	0.517426	4.40555e-05	0.00976451
	ADAT2	0.250149	0.0391131	0.409124
	ADPRS	0.0515337	0.0457673	0.434978
	ADRM1	0.243256	0.000357808	0.0377182
	AGPAT5	0.227093	0.00588984	0.173659
	AHDC1	0.400891	0.039316	0.410196
	AIMP1	0.355704	0.0144662	0.270738
	AIMP2	0.232431	0.0159973	0.280774
	AK3	0.154497	0.043757	0.428353
	ALG2	0.282693	0.000958221	0.0668952
	ALKBH8	0.310572	0.0383728	0.404752
	AMZ1	0.543026	0.00289618	0.122332
	ANKRD22	0.0896149	0.0154586	0.276857
	ANKRD6	0.33734	0.00741218	0.196195
	ANTKMT	0.434034	0.0256286	0.34496
	AOX2	0.908405	0.00591929	0.173659
	AP1AR	0.112532	0.0327618	0.381847
	APC2	0.586525	0.0249927	0.341513
	APOO	0.338366	0.00059883	0.049298
	ARHGEF33	1.11624	0.00053337	0.0464315
	ARL2BP	0.215791	0.00920476	0.222608
	ARPC1A	0.0860926	0.0102921	0.231078
	ARPC5L	0.245218	0.00381286	0.140752
	ARSJ	0.360145	0.00995572	0.228534
	ASB16	0.460168	0.0315823	0.374384
	ASTN2	0.570087	0.0409751	0.418416
	ATF4	0.1942	0.000100263	0.0156736
	ATG16L1	0.091749	0.0478816	0.442305
	ATOX1	0.150148	0.00139479	0.0872524
	ATP5MC1	0.345114	0.00870757	0.21536
	ATP5MC3	0.218034	0.00813685	0.206817
	ATP5MD	0.11424	0.0465174	0.437789
	ATP5MF	0.281712	0.0232269	0.331837
	ATP5MG	0.406978	0.000134318	0.0191908
	ATP5PB	0.204196	0.00237514	0.108921
	ATP5PD	0.37698	0.000208332	0.0266789
	ATP5PF	0.369005	0.000812857	0.0613653
	ATP5PO	0.303185	0.00241108	0.109117
	ATP6V1A	0.326772	0.00634325	0.180663
	ATP6V1E1	0.115043	0.0207653	0.31713
	ATP6V1G1	0.132164	0.00859909	0.213758
	ATP6V1G3	2.31821	4.36043e-07	0.000427623
	ATPAF1	0.233321	0.0119837	0.24841
	ATXN7L2	0.432212	0.0461533	0.436647
	AURKAIP1	0.359485	0.0184852	0.297276
	AVD	3.94721	0.00218077	0.105384
	B4GALNT3	0.320793	0.00119376	0.0782758
	BAALC	0.444082	0.0242532	0.339108
	BAG1	0.147048	0.0388137	0.40791
	BAG2	0.439718	2.70774e-06	0.00133934
	BCAN	0.896577	0.00723373	0.193287
	BCAS2	0.246775	0.000555284	0.0470576
	BCCIP	0.43204	1.08795e-06	0.000783686
	BID	0.214783	0.0371773	0.39863
	BIRC5	0.423658	0.0235689	0.333984
	BKJ	0.715225	0.0232134	0.331837
	BMP2	0.267302	0.00149831	0.0881715
	BMP7	0.0982643	0.0149574	0.272623
	BTBD19	0.608412	0.00329154	0.131722
	BTBD6	0.172126	0.0370641	0.39863
	BUB3	0.0705127	0.0368601	0.397946
	BUD31	0.166231	0.00933901	0.222815
	C12ORF4	0.256018	0.027219	0.352352
	C12ORF57	0.319557	0.0179619	0.293226
	C15ORF61	0.467956	0.00503827	0.159527
	C16ORF71	0.415999	0.0424235	0.423941
	C1ORF21	0.161649	0.0115861	0.243602
	C1QTNF1	1.13541	0.00211143	0.104928
	C1QTNF3	0.543502	0.0089519	0.218731
	C1QTNF7	0.846476	0.0193636	0.302948
	C2ORF76	0.352348	0.000100791	0.0156736
	C6ORF132	0.0982325	0.0483381	0.443732
	C8ORF88	1.41683	0.0434628	0.427409
	CA2	0.292475	0.0350865	0.392895
	CA6	0.497085	0.00479773	0.155351
	CABCOCO1	2.21723	0.027131	0.351965
	CABP7	0.896377	0.0430915	0.425899
	CACHD1	0.16946	0.0438991	0.429084
	CACYBP	0.160988	0.00433769	0.14968
	CAMK1G	1.27484	0.0227365	0.330127
	CAND1	0.0402339	0.0229778	0.331337
	CARNS1	2.35609	2.52477e-05	0.00651467
	CASP8	0.594856	0.014939	0.272623
	CAVIN4	1.11101	0.0425462	0.42402
	CCDC169	0.558219	0.0485631	0.443732
	CCDC58	0.579464	1.12389e-05	0.00380978
	CCDC60	6.99435	0.0133641	0.261396
	CCM1	0.373439	2.89838e-05	0.00726192
	CCNC	0.167214	0.0248246	0.341513
	CCNDBP1	0.18835	0.0211302	0.319758
	CCT2	0.394087	0.000164709	0.022246
	CCT3	0.151747	0.0150259	0.272623
	CCT4	0.139446	0.0288817	0.36155
	CCT5	0.255381	0.000147386	0.0202997
	CCT6	0.105359	0.0437227	0.428259
	CCT7	0.155946	0.0265825	0.348942
	CCT8	0.27045	0.00171023	0.0941609
	CCZ1	0.0996637	0.0286907	0.36111
	CD9	0.533407	0.0167253	0.284784
	CDC20	0.47225	0.0354888	0.393591
	CDC42EP3	0.25128	0.0280603	0.35661
	CDC42EP4	0.395488	0.00725843	0.193375
	CDC6	0.415037	0.00453652	0.154081
	CDK17	0.124168	0.0127812	0.255859
	CDK2AP1	0.24088	0.00781077	0.202448
	CDK5RAP1	0.235667	0.0420845	0.422917
	CERS4	0.177135	0.00997935	0.228534
	CFAP100	1.98927	0.007266	0.193375
	CFAP410	0.175842	0.00411615	0.14642
	CHAD	0.358986	0.0149558	0.272623
	CHAMP1	0.0404103	0.0449727	0.432905
	CHCHD3	0.0878987	0.0372123	0.39863
	CHCHD4	0.23121	0.02334	0.33224
	CHEK2	0.248387	0.0187707	0.297941
	CHMP3	0.0998919	0.0241448	0.338537
	CHMP4B	0.0922624	0.0458034	0.435082
	CHRD	0.275941	0.0464046	0.437667
	CHTF8	0.441328	0.0181477	0.293819
	CHURC1	0.324006	9.70647e-05	0.0156736
	CIAO2A	0.216596	0.00665054	0.185144
	CINP	0.265811	0.0137714	0.264723
	CISD2	0.303171	0.0474096	0.442113
	CKMT1	1.74731	0.000300552	0.0344102
	CLDN23	0.675511	0.0484053	0.443732
	CLDN8	1.25961	0.0173143	0.288071
	CLMN	0.402288	0.0148024	0.272469
	CLNS1A	0.12133	0.0348198	0.392506
	CMBL	0.410441	0.000348807	0.0374546
	CMSS1	0.346863	0.0148919	0.272623
	CNPY3	0.224178	0.0100136	0.228534
	COA3	0.342875	0.000745505	0.0572813
	COA5	0.300216	0.00232255	0.10852
	COA8	0.353173	0.0110202	0.238933
	COL20A1	0.629248	0.0345007	0.391744
	COMMD1	0.264027	0.0246678	0.340728
	COPE	0.199888	0.0101305	0.229268
	COPS3	0.191061	0.00632173	0.180347
	COPS4	0.0180326	0.048796	0.444189
	COPS5	0.181386	0.00403262	0.144572
	COX17	0.141139	0.0264594	0.348654
	COX4I1	0.200039	0.00375798	0.140752
	COX6A1	0.211543	0.00817075	0.206817
	COX6C	0.475238	2.08996e-05	0.00567965
	COX7A2	0.199902	0.0064416	0.181965
	CPLANE2	0.428908	0.00204948	0.10344
	CPLX2	0.951331	0.010456	0.232643
	CPNE7	1.19839	0.000573611	0.0478556
	CPNE9	1.09095	0.000579952	0.0479723
	CPSF3	0.0381795	0.0395726	0.411611
	CPSF4	0.146718	0.0159396	0.280045
	CRABP1	1.10217	0.00107387	0.0728043
	CRIPT	0.113242	0.0115979	0.243602
	CRYBG2	0.265208	0.0128686	0.256557
	CSTA	0.227306	0.0478942	0.442305
	CSTF2	0.133788	0.0291018	0.36265
	CTPS1	0.162515	0.00417297	0.147494
	CTXN2	1.0422	0.0465189	0.437789
	CUX1	0.246515	0.00428754	0.148543
	CUZD1	2.22434	0.0377461	0.40164
	CWC15	0.0596114	0.0439749	0.429492
	CXORF56	0.14256	0.0126914	0.255859
	CYB5B	0.147208	0.00462685	0.15481
	CYC	0.169784	0.00761669	0.198908
	DBI	0.448438	0.0373111	0.39863
	DBN1	0.168369	0.0321623	0.378246
	DCAF13	0.126035	0.00983636	0.227341
	DCK	0.238747	0.0493251	0.446919
	DCTD	0.201756	0.0428504	0.424526
	DCTN5	0.168249	0.0120774	0.249295
	DCUN1D5	0.119993	0.0103579	0.232104
	DDIT4	0.205591	0.00679292	0.187702
	DDX18	0.16434	0.0100044	0.228534
	DDX20	0.158092	0.00694547	0.189449
	DDX27	0.168338	0.00788384	0.203553
	DDX54	0.18809	0.0308164	0.370452
	DENR	0.244652	0.00669876	0.185888
	DEPDC7	0.450866	0.0174416	0.288071
	DERA	0.154075	0.0164925	0.284228
	DGUOK	0.309237	0.0155516	0.27803
	DLX1A	3.97797	0.0105346	0.232866
	DLX4B	0.44797	0.0156548	0.278437
	DNAJC15	0.434555	0.00385913	0.140752
	DNAJC24	0.307654	0.0140542	0.266998
	DOCK5	0.234948	0.0263637	0.348613
	DOHH	0.333708	0.00440856	0.150663
	DOK5	1.16277	0.0059488	0.173671
	DPCD	0.198623	0.0224107	0.32695
	DPH3	0.30141	0.00566329	0.171166
	DPH5	0.169195	0.0249614	0.341513
	DPY30	0.528928	0.000857535	0.063355
	DRAP1	0.0928731	0.0348455	0.392506
	DRC3	1.14393	0.0004907	0.0446485
	DRG2	0.144337	0.024409	0.339338
	DSG2	0.208069	0.0104274	0.232613
	DSL1	0.697736	0.00419488	0.147494
	DTNBP1	0.223928	0.0217855	0.32296
	DUS2	0.217728	0.00540361	0.165634
	DUS3L	0.238997	0.00825463	0.208368
	DUSP12	0.18294	0.03569	0.393831
	DVL3	0.209734	0.0234939	0.333741
	DYNLL1	0.37419	0.000119265	0.0176227
	DYNLRB1	0.270658	0.00382796	0.140752
	EAF2	0.314313	0.0059266	0.173659
	EBNA1BP2	0.148878	0.0174838	0.288071
	EDN3	0.452296	0.036703	0.397819
	EED	0.168359	0.0175598	0.288568
	EEF1AKMT4	0.525292	0.0107744	0.235783
	EEF1B	0.118301	0.0330036	0.383187
	EEF1D	0.145055	0.0294838	0.364603
	EEF1E1	0.689157	2.45215e-06	0.00128463
	EGFL6	1.08352	0.00465015	0.15481
	EHF	0.588359	0.00165733	0.0930256
	EIF1AY	0.210705	0.00205148	0.10344
	EIF2B1	0.406557	0.000709814	0.0555261
	EIF2B2	0.0992051	0.0221492	0.324769
	EIF2B3	0.24067	0.00432328	0.149482
	EIF2S1	0.224321	0.00220515	0.105896
	EIF2S2	0.26853	0.0103647	0.232104
	EIF3B	0.191398	0.0188848	0.298975
	EIF3E	0.14271	0.0351747	0.392895
	EIF3F	0.12975	0.0382843	0.40454
	EIF3I	0.299901	0.00419754	0.147494
	EIF3J	0.164223	0.0100362	0.228534
	EIF3M	0.237176	0.0175073	0.288071
	EIF4A2	0.0664108	0.00708064	0.190967
	EIF4A3	0.0876796	0.0421743	0.422917
	EIF5A2	0.211934	0.00084636	0.0627977
	ELOC	0.126153	0.0432732	0.426515
	EMC2	0.296493	0.0099809	0.228534
	EMC3	0.132204	0.0105364	0.232866
	EMC6	0.20682	0.0172378	0.287658
	EMC8	0.180491	0.0267862	0.350552
	EMP2	0.213775	0.00168602	0.093423
	ENKD1	0.58042	0.0208995	0.318263
	ENKUR	0.676378	0.0304086	0.369018
	ENO1	0.318452	4.6159e-05	0.0101012
	ENPEP	2.48285	0.00699985	0.189974
	EPGN	0.456907	0.0127603	0.255859
	ESRP2	0.196015	0.020611	0.315609
	ETFA	0.173103	0.0407403	0.417613
	EVX1	4.59053	0.00493858	0.156945
	EXOSC1	0.381799	0.00188838	0.0998356
	EXOSC7	0.353696	0.0416869	0.421729
	EXOSC8	0.402167	0.000723711	0.0563581
	F3	0.340298	0.0164286	0.284228
	FAM102B	0.241393	0.0265465	0.348942
	FAM114A1	-0.526581	0.0250106	0.341513
	FAM135B	1.36987	0.00254469	0.112801
	FAM172BP	2.67229	0.0216472	0.322618
	FAM174C	0.240434	0.0266687	0.349544
	FAM181B	0.349387	0.0304598	0.369018
	FAM83D-A	0.081599	0.0417624	0.421835
	FAM83H	0.240258	0.00328357	0.131709
	FARP2	0.131436	0.0449733	0.432905
	FARSB	0.170332	0.00613736	0.177777
	FAU	0.123433	0.0230621	0.331652
	FBXO33	0.118261	0.0475879	0.442113
	FBXW7	0.229625	0.00177576	0.0956834
	FDPS	0.151232	0.0343706	0.391467
	FGFBP1	0.495869	4.17881e-05	0.00938224
	FH	0.105779	0.0171622	0.287658
	FKBP3	0.288477	0.00151186	0.088301
	FKBP4	0.150149	0.00486924	0.156625
	FOPNL	0.242777	0.0223197	0.326449
	FOXN1	0.308481	0.0149773	0.272623
	FRMD6	0.426975	0.042015	0.42284
	FXYD6	0.0878332	0.0358555	0.394848
	G2E3	1.3189	0.00213351	0.105083
	GADD45GIP1	0.187775	0.0428059	0.424526
	GAL1	4.22312	0.0324448	0.379503
	GAPDH	0.0152629	0.0400699	0.413466
	GARS1	0.113942	0.0115564	0.243602
	GAS2L3	0.161529	0.00943023	0.224022
	GATD3A	0.607259	0.0389112	0.408438
	GCG	4.37993	0.0262191	0.347871
	GCHFR	1.07194	0.0142492	0.269101
	GET1	0.182282	0.0275562	0.353932
	GET3	0.0622238	0.0477829	0.442305
	GFRA4	0.745815	0.0279029	0.355741
	GHITM	0.0488823	0.0489116	0.444273
	GLI2	0.13231	0.000929458	0.0659311
	GLIPR2	0.294306	0.0313026	0.373001
	GLRX3	0.145847	0.00185199	0.0985645
	GLT1D1	0.62308	0.0125497	0.255047
	GMNN	0.672894	0.00304388	0.125891
	GMPPB	0.137004	0.0426031	0.42402
	GNAT2	0.31899	0.000502556	0.0449791
	GNG4	0.51894	0.000399992	0.0397644
	GNL3	0.189901	0.0278188	0.355741
	GNL3L	0.323986	0.0372306	0.39863
	GNMT	0.116699	0.0244179	0.339338
	GPAT2	1.03489	0.0148853	0.272623
	GPATCH4	0.361805	0.0454774	0.434978
	GPI	0.272824	0.000828888	0.0623036
	GPN3	0.272236	0.00685876	0.188512
	GPR156	0.460575	0.0134366	0.261864
	GPR157	0.273108	0.0200431	0.309656
	GPR83	-1.29052	0.0215291	0.321412
	GPR87	0.31124	0.00294697	0.122765
	GPT2	0.132081	0.0425479	0.42402
	GRIN3B	0.114845	0.00943362	0.224022
	GRTP1	0.197563	0.0384096	0.404893
	GSAP	0.365235	0.0174706	0.288071
	H1-5	0.228387	0.0164622	0.284228
	H2B-I	0.49115	0.000338584	0.0372831
	H3-I	1.20684	0.00312609	0.12837
	H4-I	0.55799	0.0164944	0.284228
	HAO1	1.03425	0.0340299	0.389867
	HAPLN1	0.483778	0.012282	0.250982
	HAPLN3	0.557802	0.0132992	0.260973
	HAT1	0.12746	0.0260479	0.34693
	HCCS	0.139416	0.0130917	0.258501
	HDAC8	0.163462	0.00804712	0.206014
	HEATR3	0.0776104	0.0231535	0.331741
	HIKESHI	0.326229	8.20709e-05	0.0136427
	HINFP	0.213536	0.036906	0.397946
	HIS3.3A	0.142796	0.0239942	0.33807
	HMG14	0.43532	0.00209566	0.104711
	HMGB2	0.23078	0.0475194	0.442113
	HOOK2	0.329031	0.0172275	0.287658
	HOPX	0.122433	0.0475972	0.442113
	HOXB4	0.343368	0.0449626	0.432905
	HOXC9	2.16626	0.0092015	0.222608
	HOXD4	1.47812	0.0240377	0.338213
	HPCAL4	1.26831	0.0425973	0.42402
	HRAS	0.303049	0.00226008	0.107341
	HS3ST3B1	0.246245	0.0344765	0.391744
	HSPA2	0.125668	0.00999681	0.228534
	HSPE1	0.502194	2.0663e-05	0.00567965
	HUS1	0.259245	0.0113497	0.242538
	HUWE1	0.115486	0.0471917	0.440798
	HYPK	0.382056	0.000137816	0.019394
	ICMT	0.0859962	0.0154699	0.276857
	IER3IP1	0.205746	0.0110428	0.238933
	IGFBP1	7.2503	0.028633	0.36111
	IKBKE	0.276655	0.0156803	0.278603
	ILF2	0.159833	0.0125694	0.255047
	IMPA2	0.237929	0.0488176	0.444189
	IMPDH2	0.225565	0.00787859	0.203553
	INAVA	0.442974	0.0368491	0.397946
	INO80E	0.317702	0.0112382	0.241349
	INPP5A	0.226732	0.0246756	0.340728
	IRAK1BP1	0.638309	0.017982	0.293276
	IRF6	0.19408	0.00582317	0.173272
	ISL2	1.72601	0.0459699	0.435706
	ITPA	0.385102	0.00711218	0.191519
	JTB	0.314619	0.00350911	0.136243
	KATNA1	0.272148	0.0164095	0.284228
	KBTBD11	0.2311	0.0176954	0.289694
	KCNA4	6.37069	0.0130969	0.258501
	KCTD1	0.112051	0.018186	0.294106
	KIAA1549L	1.12917	0.0174282	0.288071
	KIF2C	0.256089	0.0251482	0.342063
	KITLG	0.579126	0.0253308	0.343331
	KLHL33	0.330296	0.0140233	0.26692
	KLK8	0.901643	0.000367886	0.0384521
	KRT13	0.364622	0.00392855	0.142682
	KRT75	-1.4354	0.0185113	0.297419
	KRT8	0.217425	0.043461	0.427409
	LACTB2	0.107479	0.0386802	0.407001
	LAMTOR3	0.271609	0.049652	0.448242
	LANCL1	0.134754	0.0184552	0.29707
	LARS1	0.00437335	0.0303359	0.369018
	LCAT	1.27401	0.00150455	0.0881715
	LDHA	0.285745	0.00103239	0.0702673
	LDHB	0.434483	2.75992e-07	0.000340811
	LDHD	0.671054	0.0263971	0.348627
	LEF1	0.186151	0.0140346	0.26692
	LLPH	0.30449	0.00921527	0.222608
	LMOD3	1.3864	0.0101452	0.229268
	LNX2	0.116888	0.023002	0.331382
	LONP1	0.0981328	0.0430231	0.425505
	LONRF3	0.417353	0.0259103	0.346446
	LPCAT3	0.186473	0.00463403	0.15481
	LRATD1	0.253053	0.0303905	0.369018
	LRRC1	0.273427	0.0149624	0.272623
	LRRC39	0.823143	0.000464439	0.0431678
	LRRC42	0.300113	0.0219736	0.323602
	LSM3	0.454943	0.000920228	0.0659311
	LSM4	0.0965917	0.0278312	0.355741
	LSM5	0.473563	0.0101942	0.229774
	LSM6	0.254771	0.0447196	0.432874
	LTV1	0.180413	0.0196671	0.306587
	LURAP1L	0.423356	0.0304123	0.369018
	LVRN	2.67519	2.03839e-05	0.00567965
	LYPLAL1	0.384442	0.0241349	0.338537
	MAEA	0.0606837	0.0171548	0.287658
	MAGOHB	0.162068	0.0182185	0.294356
	MAIP1	0.207009	0.00928568	0.222815
	MAK16	0.180701	0.0190607	0.299658
	MAP2	0.28978	0.0403792	0.415027
	MAPK12	0.428282	0.00287503	0.122332
	MARCHF5	0.228787	0.00163241	0.0925282
	MATN4	0.253105	0.0377588	0.40164
	MBNL3	0.192315	0.00283352	0.121252
	MCTS1	0.312647	4.91268e-06	0.0021777
	MDH1	0.0831507	0.005805	0.173029
	MDH2	0.148393	0.00826561	0.208368
	ME1	0.381101	0.00338216	0.134051
	MED10	0.413263	0.00923497	0.22267
	MED11	0.602679	4.13507e-05	0.00938224
	MED30	0.246599	0.00549992	0.167694
	MED6	0.0904051	0.0497508	0.448431
	MED9	0.114239	0.0242552	0.339108
	MEMO1	0.19899	0.00248491	0.111301
	METAP1	0.0966262	0.0372951	0.39863
	MFAP5	0.154913	0.0400839	0.413466
	MGLL	0.37013	0.0493504	0.446919
	MGP	0.941566	0.000409363	0.0402106
	MICOS10	0.317695	0.00216987	0.105384
	MICOS13	0.418339	0.00403912	0.144572
	MIF	0.443543	0.00496572	0.157518
	MIF4GD	0.0437002	0.0454393	0.434978
	MMGT1	0.189424	0.0145033	0.271063
	MPZL2	0.165745	0.00682732	0.188247
	MR1	1.23096	0.00959037	0.224844
	MRAP	2.15562	0.0244484	0.339489
	MRPL10	0.409042	5.3425e-05	0.01084
	MRPL12	0.473943	0.0017278	0.094318
	MRPL13	0.139872	0.041517	0.420719
	MRPL18	0.190737	0.00190067	0.0998749
	MRPL2	0.135954	0.0104714	0.232687
	MRPL20	0.186304	0.0394799	0.410995
	MRPL23	0.380756	0.00292952	0.122332
	MRPL27	0.256335	0.00804647	0.206014
	MRPL3	0.0919805	0.0261942	0.347808
	MRPL30	0.536884	7.45399e-06	0.00299685
	MRPL32	0.23384	0.0368455	0.397946
	MRPL34	0.25797	0.000371439	0.0384521
	MRPL40	0.313882	0.0101389	0.229268
	MRPL41-A	0.528394	6.29135e-05	0.011538
	MRPL42	0.527939	0.00470294	0.15481
	MRPL43	0.182874	0.0309834	0.370944
	MRPL47	0.198323	0.0138892	0.265456
	MRPL48	0.198748	0.0214622	0.320968
	MRPL53	0.191089	0.0122687	0.250982
	MRPL54	0.478835	0.0147984	0.272469
	MRPL55	0.463094	0.0457274	0.434978
	MRPL57	0.287552	0.00232214	0.10852
	MRPL58	0.40447	0.00364298	0.137511
	MRPS10	0.461585	0.00111967	0.0751144
	MRPS11	0.281272	0.000865585	0.0636776
	MRPS12	0.372724	0.0236045	0.334213
	MRPS15	0.113975	0.0412543	0.419532
	MRPS18C	0.29974	0.00961868	0.224844
	MRPS22	0.459023	5.56457e-05	0.0109319
	MRPS25	0.265636	0.00513695	0.160592
	MRPS28	0.2178	0.0122295	0.250799
	MRPS31	0.199552	0.0065364	0.183543
	MRPS9	0.172271	0.0341545	0.39037
	MRTO4	0.324815	7.70499e-05	0.0131885
	MTA3	0.429213	0.0145703	0.271728
	MTCH2	0.135293	0.0142219	0.269101
	MTERF3	0.306957	0.0185989	0.297439
	MTG2	0.200768	0.0442424	0.429505
	MTHFD2L	0.254963	0.0325098	0.380007
	MTRF1	0.259801	0.0116602	0.24377
	MTX2	0.322559	0.00050474	0.0449791
	MVP	0.0356105	0.0403462	0.414935
	MYADML2	0.473792	0.0072059	0.193176
	MYBBP1A	0.177721	0.0141246	0.267748
	MYC	0.17771	0.0233175	0.33224
	MYCBP	0.450949	0.00403203	0.144572
	MYL2	1.07116	0.0183369	0.295717
	MYO10	-0.585183	1.74463e-05	0.00520021
	MYO5C	0.165915	0.0249248	0.341513
	MYOM	0.743286	0.00426187	0.148248
	MYOM3	0.282318	0.0341173	0.390351
	NAA20	0.158456	0.00965031	0.224844
	NAA40	0.240975	0.0247027	0.34083
	NACA	0.108251	0.032029	0.377908
	NAPEPLD	0.322842	4.11872e-05	0.00938224
	NCS1	0.301353	0.0467389	0.438904
	NDOR1	0.144337	0.0120424	0.249295
	NDUFA1	0.608749	0.00167048	0.0931088
	NDUFA11	0.379005	0.0348449	0.392506
	NDUFA13	0.230255	0.0212277	0.319758
	NDUFA4	0.253901	7.38444e-05	0.0127662
	NDUFA5	0.29616	2.58833e-05	0.00658045
	NDUFA6	0.372402	0.00198447	0.101803
	NDUFA7	0.288154	0.0219508	0.323602
	NDUFA8	0.299355	0.000571267	0.0478556
	NDUFA9	0.0438037	0.0143389	0.26974
	NDUFAB1	0.261081	0.00291766	0.122332
	NDUFB1	0.41879	0.00112098	0.0751144
	NDUFB3	0.49179	0.00461549	0.15481
	NDUFB5	0.0971478	0.00844736	0.211649
	NDUFB7	0.350932	0.00162599	0.0924676
	NDUFB9	0.252281	0.00570177	0.17143
	NDUFS3	0.0731031	0.0456185	0.434978
	NDUFS5	0.145088	0.0417736	0.421835
	NDUFS6	0.337152	0.00259846	0.114306
	NDUFV2	0.335635	0.00355509	0.136243
	NDUFV3	0.348964	0.00826821	0.208368
	NEMP2	0.129905	0.0100948	0.229028
	NEPRO	0.251082	0.0288613	0.36155
	NEU2	0.511436	0.0147689	0.272469
	NFKBIZ	0.541962	0.0134719	0.261883
	NFU1	0.115095	0.0328332	0.381979
	NGEF	0.370023	0.00092712	0.0659311
	NGFR	1.01078	0.038974	0.408849
	NHP2	0.359823	0.0160846	0.281164
	NIBAN1	0.212344	0.0110999	0.239776
	NIFK	0.0744933	0.0469568	0.439756
	NIP7	0.342534	0.0352084	0.392895
	NIT1	0.268952	0.0454963	0.434978
	NIT2	0.204593	0.0243388	0.33911
	NME7	0.180182	0.0301843	0.368655
	NOLC1	0.0618213	0.0116612	0.24377
	NOP16	0.198307	0.0364813	0.397174
	NOP56	0.292685	0.00354637	0.136243
	NOP58	0.188039	0.0320898	0.377908
	NPM3	0.500414	1.18908e-06	0.000822274
	NPTX1	0.45333	0.0144217	0.270709
	NPTX2	0.782716	0.0283493	0.359022
	NRN1	1.68045	0.0139283	0.265775
	NSFL1C	0.0847284	0.0377863	0.40164
	NSMCE4A	0.163939	0.0416111	0.421425
	NSUN6	0.431678	0.0320067	0.377908
	NT5C3B	0.291382	0.0111248	0.239776
	NUAK2	0.363367	0.0427749	0.424507
	NUBP1	0.31177	0.0151611	0.274168
	NUDT1	0.443843	0.000500759	0.0449791
	NUDT16L1	0.151984	0.0285187	0.360403
	NUP133	0.151442	0.0297777	0.366665
	NUP37	0.16315	0.0166037	0.284228
	NUTF2	0.562002	0.000769247	0.0585848
	OCIAD1	0.171347	0.000529295	0.0464315
	OGFOD1	0.258758	0.0205639	0.315167
	OLA1	0.186972	0.00701703	0.190142
	OPTC	1.01084	0.0271056	0.351965
	ORMDL2	0.0869058	0.0366601	0.397717
	OST4	0.379384	0.0047313	0.15481
	OVOL2	0.320776	0.035226	0.392895
	PA2G4	0.178888	0.00614133	0.177777
	PAIP2	0.224867	6.49694e-06	0.00273949
	PAK1IP1	0.23475	0.0101753	0.229649
	PARK7	0.164886	0.010634	0.234191
	PAX3	0.412188	0.035382	0.393366
	PCBP2	0.0662133	0.0352523	0.392935
	PCCB	0.0660936	0.0489296	0.444273
	PCDHB15	-1.5763	0.0136302	0.263283
	PCYOX1L	0.0963043	0.01722	0.287658
	PDAP1	0.24265	0.0152002	0.274588
	PDCD4	0.165819	0.000470482	0.0432643
	PDCD6	0.15034	0.0236733	0.334913
	PDE9A	0.557278	0.0301952	0.368655
	PDLIM1	0.192882	0.0090791	0.22107
	PDLIM4	0.378418	0.0282969	0.358692
	PFDN1	0.279886	0.00968219	0.224981
	PFDN2	0.165194	0.041439	0.420409
	PFDN4	0.587271	0.000242017	0.0296736
	PFDN5	0.137193	0.0484875	0.443732
	PFKP	0.176853	0.0250537	0.341513
	PGAM1	0.0760085	0.02599	0.34693
	PGK	0.212217	0.00468389	0.15481
	PGLS	0.148545	0.0348307	0.392506
	PHB2	0.0918993	0.0246223	0.340728
	PHLDA2	0.260166	0.0431879	0.425916
	PIP4P2	0.260915	0.00584062	0.173492
	PIRT	1.55805	0.00544626	0.166646
	PKM	0.0772479	0.00847416	0.212014
	PKP2	0.485733	0.000630036	0.0506608
	PLAAT1	0.648396	0.0260336	0.34693
	PLAC9	0.508724	0.0364324	0.397127
	PLCL1	0.508504	0.0457592	0.434978
	PMVK	0.473846	0.00165519	0.0930256
	PNLIP	2.50765	0.011498	0.243602
	POC1B	0.294548	0.0306844	0.370348
	POLB	0.134434	0.0306981	0.370348
	POLE3	0.0959389	0.0265	0.348654
	POLR1D	0.48924	0.00238592	0.108921
	POLR2F	0.451437	0.000653778	0.0521363
	POLR2J	0.343515	0.00397345	0.143705
	POLR3B	0.21142	0.0289855	0.361806
	POLR3E	0.251284	0.0107471	0.235482
	POLR3F	0.140926	0.0202309	0.311775
	POMP	0.315806	8.62628e-06	0.00324198
	POP5	0.812068	0.000833895	0.0624086
	POU3F1	0.527593	0.0123303	0.251672
	PPA2	0.256505	0.00207428	0.103943
	PPAN	0.200406	0.0229006	0.331024
	PPARD	0.0416431	0.0273137	0.352405
	PPEF1	0.352498	0.00473914	0.15481
	PPIA	0.205271	0.0117859	0.245192
	PPIE	0.172516	0.044919	0.432905
	PPIH	0.241293	0.0270444	0.351801
	PPIL1	0.340722	0.0263758	0.348613
	PPP1CA	0.147174	0.0100446	0.228534
	PPP1R36	0.442375	0.0360177	0.39526
	PPP1R7	0.0875283	0.0173987	0.288071
	PPP2R5A	0.107862	0.0224585	0.327371
	PPP4R1	0.0472975	0.0158984	0.279605
	PRELID1	0.261128	6.0255e-05	0.0114685
	PRELID3B	0.0264372	0.045259	0.434205
	PRICKLE1	0.150799	0.00490133	0.156625
	PRPF38A	0.197651	0.00807408	0.206014
	PSMA2	0.20174	3.91871e-05	0.00915494
	PSMA3	0.234622	0.000371443	0.0384521
	PSMA4	0.280646	0.00934409	0.222815
	PSMA5	0.235712	0.00249797	0.111301
	PSMA7	0.204843	0.00459576	0.15481
	PSMB1	0.262613	0.00204231	0.10344
	PSMB2	0.140216	0.0221122	0.324769
	PSMB3	0.148219	0.00349023	0.136243
	PSMB4	0.172	0.0104871	0.232735
	PSMB7	0.153911	0.0279972	0.356418
	PSMC1	0.100606	0.00159168	0.0914185
	PSMC3	0.110078	0.0243426	0.33911
	PSMC5	0.0952926	0.0421045	0.422917
	PSMC6	0.0535951	0.0369149	0.397946
	PSMD10	0.12571	0.0378883	0.402018
	PSMD12	0.0591994	0.0256228	0.34496
	PSMD14	0.102954	0.00658672	0.183795
	PSMD6	0.0360942	0.032758	0.381847
	PSMD7	0.227485	0.00125211	0.0804702
	PSMG3	0.56587	6.40704e-05	0.011538
	PSMG4	0.34527	0.00732641	0.194561
	PSPH	0.348278	0.0499782	0.449543
	PTGES3	0.0568184	0.0260258	0.34693
	PTP4A2	0.175635	0.0108967	0.237257
	PTRH2	0.299447	0.0196198	0.306402
	PUF60	0.0914856	0.0480015	0.442586
	PURB	0.257857	0.0113384	0.242538
	RABGGTB	0.122337	0.0420784	0.422917
	RABL3	0.235297	0.0202344	0.311775
	RAD18	0.223892	0.0228626	0.330786
	RAD23A	0.222962	0.022096	0.324769
	RADIL	0.585818	0.0134507	0.261864
	RAN	0.270911	0.000443027	0.0418528
	RAPGEFL1	0.329137	0.00699025	0.189974
	RBM22	0.0421169	0.0478061	0.442305
	RBMX	0.156264	0.00539066	0.165634
	RBP5	0.491166	0.0191713	0.300756
	RBX1	0.39156	0.00123603	0.0800318
	RCAN1	0.358365	0.000239693	0.0295987
	RCC1	0.370963	0.00807945	0.206014
	REX1BD	0.424203	0.00170748	0.0941609
	RFK	0.544503	0.017406	0.288071
	RILPL2	0.125261	0.0495637	0.447678
	RIOX2	0.226349	0.0427484	0.424507
	RMDN3	0.231327	0.0278669	0.355741
	RNF14	0.168278	0.045138	0.433767
	RNLS	0.276806	0.0229579	0.331337
	RNPS1	0.092075	0.0364316	0.397127
	ROBO3	1.26736	0.0465918	0.438084
	ROMO1	0.363273	0.0014372	0.0881076
	RPA3	0.291458	0.00886821	0.217742
	RPF2	0.290152	0.0176592	0.289694
	RPH3A	0.995682	0.0128415	0.256356
	RPL10A	0.204322	0.00743256	0.196195
	RPL11	0.322757	0.00362717	0.137463
	RPL12	0.243731	0.00592477	0.173659
	RPL13	0.319064	0.000810464	0.0613653
	RPL14	0.500879	6.35171e-05	0.011538
	RPL15	0.237096	0.0129589	0.257059
	RPL18A	0.290431	0.00139409	0.0872524
	RPL19	0.231201	0.01602	0.280886
	RPL21	0.376228	0.00323514	0.130371
	RPL22	0.362077	0.00111383	0.0751144
	RPL22L1	0.495462	6.16944e-05	0.0114685
	RPL23	0.243613	0.00468854	0.15481
	RPL23A	0.239642	0.00367619	0.138161
	RPL26	0.50048	5.98972e-05	0.0114685
	RPL27	0.23118	0.00413041	0.146625
	RPL27A	0.37509	9.98452e-05	0.0156736
	RPL29	0.457732	0.000324409	0.0361831
	RPL3	0.161477	0.0235163	0.333785
	RPL30	0.441457	0.00014795	0.0202997
	RPL31	0.239862	0.00616443	0.177914
	RPL32	0.357047	0.00038406	0.0392104
	RPL34	0.574593	2.72562e-06	0.00133934
	RPL35	0.24315	0.0035135	0.136243
	RPL35A	0.455555	6.10992e-05	0.0114685
	RPL36	0.510265	0.000101541	0.0156736
	RPL36A	0.331592	0.00146098	0.0881715
	RPL37	0.38902	1.301e-05	0.0042437
	RPL37A	0.322876	0.000393265	0.0395277
	RPL38	0.849475	3.42612e-08	6.58119e-05
	RPL39	0.294606	0.00100569	0.0692186
	RPL4	0.199155	0.033189	0.384281
	RPL5	0.312504	0.0105438	0.232866
	RPL6	0.141116	0.0280948	0.35661
	RPL7	0.322678	0.00088988	0.0643692
	RPL7A	0.255471	0.00172945	0.094318
	RPL7L1	0.206981	0.0446221	0.432172
	RPL8	0.169407	0.0250639	0.341513
	RPL9	0.20638	0.0130985	0.258501
	RPLP1	0.201667	0.0135557	0.26243
	RPLP2	0.294272	0.0157934	0.279179
	RPS10	0.167119	0.0253956	0.343437
	RPS12	0.331454	0.000537153	0.0464315
	RPS14	0.383909	4.85394e-05	0.0102905
	RPS15	0.47082	0.000143851	0.0200556
	RPS15A	0.344973	0.00044012	0.0418066
	RPS16	0.257589	0.00378362	0.140752
	RPS17	0.210558	6.77183e-05	0.0120692
	RPS19	0.223564	0.0271044	0.351965
	RPS2	0.229924	0.00756358	0.198908
	RPS20	0.270784	0.00744468	0.196195
	RPS21	0.530215	8.02879e-06	0.00308448
	RPS24	0.481102	0.000740997	0.0571891
	RPS25	0.386919	0.000196563	0.0254509
	RPS26	0.0968577	0.0303011	0.369018
	RPS27	0.257435	0.00493633	0.156945
	RPS27A	0.301802	0.00145183	0.0881715
	RPS27L	0.231438	0.00398995	0.143705
	RPS28	0.426354	0.00147046	0.0881715
	RPS29	0.20442	0.0145863	0.271732
	RPS3	0.332677	0.0023981	0.108921
	RPS4	0.244006	0.0212099	0.319758
	RPS7	0.352879	0.00198303	0.101803
	RPS8	0.408918	0.000934354	0.0659311
	RRAD	1.02238	1.55007e-06	0.000992504
	RRP12	0.154662	0.00810384	0.206332
	RRP15	0.141571	0.0414259	0.420409
	RSL1D1	0.361439	0.00353734	0.136243
	RSPO3	1.6636	0.0333256	0.384859
	RSPO4	0.528792	0.0338903	0.389201
	RTRAF	0.145737	0.0152949	0.276011
	RUVBL1	0.166207	0.012213	0.250757
	RWDD1	0.262953	0.0165607	0.284228
	S100A10	0.246002	0.0372401	0.39863
	S100A11	0.238688	0.0305876	0.369531
	SAMD11	0.30789	0.0132023	0.259659
	SAMM50	0.136598	0.0186528	0.297439
	SAP30	0.143353	0.0177965	0.291074
	SATB1	0.366823	0.0366582	0.397717
	SCCPDH	0.173063	0.0127552	0.255859
	SCEL	0.365892	0.0002192	0.0278198
	SDHAF2	0.272069	0.00624614	0.179374
	SDHD	0.0331546	0.0392554	0.409891
	SEC13	0.0769536	0.0134855	0.261883
	SEC61G	0.427487	0.00383662	0.140752
	SEM1	0.463437	3.5245e-05	0.00846272
	SERBP1	0.147016	0.00757154	0.198908
	SERF2	0.410067	0.039914	0.413194
	SERPINA1	3.15938	0.0209826	0.318263
	SERPINA3	1.5308	0.00806751	0.206014
	SERPINB5	0.277132	0.0264965	0.348654
	SET	0.0438912	0.0456668	0.434978
	SFN	0.168038	0.00196575	0.101803
	SFXN4	0.1691	0.0294085	0.364603
	SH3YL1	0.236438	0.0127401	0.255859
	SHF	0.236958	0.00509294	0.16053
	SHISAL2A	1.48763	0.00317101	0.128385
	SKP1	0.146799	0.00694765	0.189449
	SLBP	0.493912	0.0208072	0.317209
	SLC25A14	0.250199	0.00651061	0.183315
	SLC25A20	0.177556	0.021242	0.319758
	SLC2A9	2.2079	0.0104089	0.232613
	SLC30A9	0.274978	0.00865606	0.214392
	SLC35F1	0.509297	0.0476718	0.442113
	SLC44A3	0.556046	0.00045199	0.0424674
	SLC66A3	0.359358	0.0337647	0.388115
	SMARCB1	0.0941297	0.0366706	0.397717
	SMIM11A	0.314548	0.00587197	0.173659
	SMIM20	0.54033	0.000404205	0.0399308
	SMKR1	1.32491	0.00172552	0.094318
	SMS	0.382489	0.0109989	0.23888
	SNAPC1	0.26661	0.0335507	0.386425
	SNF8	0.189088	0.00720724	0.193176
	SNRNP200	0.434134	0.0218477	0.3231
	SNRPB	0.236702	0.0333892	0.385336
	SNRPB2	0.199584	0.00659021	0.183795
	SNRPC	0.0911252	0.0181415	0.293819
	SNRPD1	0.342339	0.00249021	0.111301
	SNRPE	0.399233	0.00217832	0.105384
	SNRPF	0.755647	0.000282507	0.033603
	SNRPG	0.578241	0.00120966	0.0786189
	SNX11	0.192313	0.0187178	0.297789
	SNX30	0.225825	0.00354952	0.136243
	SPINK6	0.333581	0.00961664	0.224844
	SPOUT1	0.455055	0.000545341	0.0468964
	SQSTM1	0.27359	0.00383318	0.140752
	SRC	0.133357	0.0352012	0.392895
	SRP14	0.18468	0.00619305	0.178442
	SRP72	0.143628	0.0332089	0.384281
	SST2	1.80248	0.0204606	0.314141
	STIP1	0.065576	0.0203867	0.313542
	STMP1	0.468806	1.79918e-05	0.0052719
	STRA6	0.529295	0.0448122	0.432905
	STX3	0.832948	0.0353483	0.393244
	SUGT1	0.164976	0.0120726	0.249295
	SUMO1	0.118849	0.0427515	0.424507
	SURF2	0.369769	0.000439594	0.0418066
	TALDO1	0.271258	0.0017474	0.0946994
	TAZ	0.266849	0.00150173	0.0881715
	TCF7	0.0318886	0.0149792	0.272623
	TCP1	0.234979	0.00388902	0.141544
	TDG	0.134363	0.0104538	0.232643
	TDRP	0.29825	0.000353203	0.0375816
	TEKT5	1.47729	7.21869e-06	0.00297135
	TFAP2E	0.419994	0.042956	0.425085
	TFB1M	0.15527	0.0491257	0.445585
	THAP4	0.304446	0.0100903	0.229028
	THOC3	0.17322	0.00696966	0.18975
	TIFA	0.465225	0.000112982	0.0168383
	TIGAR	0.423632	0.0356797	0.393831
	TIMM10	0.442685	0.0182743	0.294982
	TIMM13	0.634499	0.00521025	0.161699
	TIMM17A	0.542871	5.52249e-07	0.000502489
	TIMM9	0.238853	0.0166545	0.284228
	TIRAP	0.165064	0.0158707	0.279605
	TKFC	0.292746	0.0356972	0.393831
	TMA16	0.647761	0.000514995	0.0456576
	TMEFF1	1.04263	0.00148621	0.0881715
	TMEM126A	0.186593	0.033734	0.388019
	TMEM132C	0.449714	0.012787	0.255859
	TMEM141	0.731901	3.33139e-05	0.00811171
	TMEM14A	0.292438	0.000536632	0.0464315
	TMEM154	0.390194	0.001953	0.101803
	TMEM199	0.136458	0.0402154	0.413991
	TMEM203	0.340608	0.00187667	0.099521
	TMEM213	3.10055	0.0231032	0.331652
	TMEM258	0.292572	0.0289441	0.36155
	TMEM69	0.14365	0.0295582	0.364741
	TMEM74	1.29458	0.0319732	0.377821
	TMEM79	0.452218	0.00817068	0.206817
	TMPRSS5	0.442619	0.0218762	0.323244
	TMSB15A	0.567909	0.000400221	0.0397644
	TMX3	0.207224	0.0356072	0.393591
	TNMD	1.03685	0.028661	0.36111
	TOMM20	0.141206	0.012966	0.257059
	TOMM6	0.341782	0.00166822	0.0931088
	TOMM7	0.307295	0.0063898	0.181252
	TPI1	0.283114	0.000550669	0.0468964
	TPMT	0.481522	0.000354338	0.0375816
	TRAP1	0.0656428	0.0359591	0.395207
	TRAPPC2L	0.359633	0.00142461	0.0878052
	TRIM14	0.533719	0.0478194	0.442305
	TRIM39	0.842267	0.00313448	0.128385
	TRIR	0.200828	0.0157291	0.278754
	TRIT1	0.271435	0.0180937	0.293819
	TRMT10A	0.347333	0.00258436	0.113997
	TRMT44	0.303913	0.00920612	0.222608
	TRMT9B	0.877715	0.0367774	0.397946
	TRPM3	1.149	0.024632	0.340728
	TRPM5	0.653807	0.000121378	0.017626
	TSPOAP1	0.649416	0.0360325	0.39526
	TST	0.392795	7.85115e-05	0.0133069
	TSTA3	0.105076	0.0448872	0.432905
	TSTD3	0.251695	0.0054923	0.167694
	TTC1	0.192056	0.0199334	0.308789
	TTC39A	0.291972	0.000286327	0.0336736
	TTC4	0.267198	0.00685193	0.188512
	TUBA1B	0.656142	2.1026e-05	0.00567965
	TUBA1C	0.409579	0.000426321	0.041432
	TUBA1D	2.0028	8.89065e-06	0.00327025
	TUBA4A	0.156761	0.0115533	0.243602
	TUBB4B	0.31162	0.00276399	0.11946
	TVP23B	0.0938139	0.00212601	0.105064
	TXN2	0.133725	0.0328759	0.382218
	TXNDC17	0.377842	4.45234e-07	0.000427623
	TXNDC9	0.0932559	0.0115092	0.243602
	TXNL4A	0.284505	0.0178944	0.2924
	TYMS	0.253903	0.0471499	0.440798
	TYRO3	0.384475	0.000613877	0.05006
	TYW5	0.513671	0.00300203	0.124458
	UBA3	0.0626711	0.0108601	0.236885
	UBA52	0.275976	0.00291939	0.122332
	UBAP1L	0.794969	0.0475917	0.442113
	UBB	0.113914	0.00281324	0.120683
	UBE2B	0.126451	0.0063806	0.181252
	UBE2C	0.321433	0.0480636	0.442726
	UBE2K	0.188767	0.00316519	0.128385
	UBE2V2	0.403682	0.000985405	0.0684164
	UBLCP1	0.116755	0.0466843	0.43863
	UCHL3	0.15229	0.00380703	0.140752
	UCHL5	0.396066	0.0190666	0.299658
	UFM1	0.0111667	0.0242906	0.33911
	UPRT	0.135703	0.0362461	0.396847
	UQCR10	0.636131	0.000121519	0.017626
	UQCR11	0.566837	1.07961e-06	0.000783686
	UQCRB	0.315563	0.00275727	0.11946
	UQCRC1	0.054103	0.0450715	0.433368
	UQCRFS1	0.152973	0.00678289	0.187702
	UQCRH	0.334226	3.12945e-05	0.00772884
	UQCRQ	0.328173	0.0126364	0.255859
	URM1	0.260388	0.015093	0.273509
	UTP18	0.216087	0.0352205	0.392895
	UTP23	0.290171	0.0413095	0.4196
	UTP6	0.12112	0.0370367	0.39863
	VANGL2-A	0.117005	0.0277433	0.355542
	VDAC2	0.214544	0.00235598	0.108904
	VIPR1	1.39786	0.0187718	0.297941
	VPS37D	0.457362	0.0280784	0.35661
	VSTM2L	0.474038	0.0102353	0.2304
	VWC2	1.03239	0.0459267	0.435706
	WDR12	0.0496506	0.0410697	0.418639
	WDR18	0.163298	0.0361676	0.396268
	WDR61	0.0817397	0.0411532	0.419244
	WDR76	0.319527	0.022548	0.328399
	WNT8C	1.02546	0.00630629	0.180204
	WWC3	0.0862057	0.0420198	0.42284
	XPOT	0.185483	0.0047702	0.155305
	YBX3	0.182412	0.00349921	0.136243
	YEATS4	0.303197	0.00482488	0.155911
	ZBTB20	0.592167	0.0186274	0.297439
	ZC2HC1A	0.169593	0.0343397	0.391467
	ZC3H10	0.193934	0.0320785	0.377908
	ZHX3	0.17387	0.0142521	0.269101
	ZMYND19	0.196373	0.0105469	0.232866
	ZNF408	0.375674	0.0170531	0.287343
	ZNF621	0.195948	0.0166455	0.284228
	ZNF622	0.0681034	0.0243669	0.339174
	ZNHIT6	0.22134	0.018785	0.297941
	ZUP1	0.31036	0.0373165	0.39863
down regulated	A4GALT	-0.871728	0.0165864	0.284228
	ABCA1	-0.971286	0.0217753	0.32296
	ABCG1	-0.998825	0.00536715	0.165396
	ABR	-0.551901	0.0318461	0.376835
	ACER2	-0.695904	0.0441001	0.429505
	ACKR4	-1.14906	0.0134971	0.261883
	ACSL1	-0.948642	0.0157074	0.278754
	ADA2	-0.676459	0.0209325	0.318263
	ADAM33	-0.699371	0.0256405	0.34496
	ADAMTS13	-1.58795	1.61874e-05	0.00494432
	ADAMTS7	-0.621138	0.00088141	0.0643318
	ADAMTSL2	-1.6017	4.71108e-06	0.0021777
	ADAP1	-0.604904	0.0472838	0.441384
	ADCK5	-1.23212	0.0485496	0.443732
	ADCY9	-0.554612	0.0070382	0.190417
	ADGRA3	-0.802897	0.0489695	0.444401
	ADGRL4	-0.838374	0.0133278	0.261238
	ADIPOR2	-0.637961	0.0240717	0.338334
	ADRA2A	-0.917034	0.0295271	0.364657
	ADRB1	-1.97832	0.0200033	0.309318
	ADRB2	-0.953005	0.00426157	0.148248
	AFF2	-0.563817	0.0170077	0.286858
	AGL	-0.512071	0.00418302	0.147494
	AGR2	-1.47791	0.0213498	0.320128
	AHCYL1	-0.419003	0.0167365	0.284784
	AHNAK	-0.524209	0.0188477	0.298661
	AKAP12	-0.645311	0.0213505	0.320128
	AKAP17B	-0.710204	0.049784	0.448497
	ALCAM	-0.808085	0.000901545	0.0649413
	ALDH1A1	-1.82371	0.0163777	0.28399
	ALDH1L2	-0.591973	0.0405736	0.416282
	ALOX5	-1.22042	0.00204363	0.10344
	ALPL	-0.91315	0.00185293	0.0985645
	ANGPT2	-0.726282	0.00954683	0.224844
	ANGPTL5	-2.65542	5.90284e-08	0.000102048
	ANK1	-2.29032	0.0128813	0.256557
	ANKLE2	-0.431075	0.0483658	0.443732
	ANKRD52	-0.712112	0.0292583	0.364159
	ANO10	-0.559688	0.0294673	0.364603
	ANO3	-0.806448	0.0408962	0.418103
	ANO9	-1.66921	0.0434303	0.427409
	APBB1IP	-1.20377	0.0427229	0.424507
	APOBEC2	-0.813864	0.0314913	0.373915
	APP	-0.569312	0.00250944	0.111525
	ARHGAP18	-0.591363	0.00113678	0.0758791
	ARHGEF3	-0.685076	0.0121535	0.250428
	ARID3B	-0.831191	0.00145605	0.0881715
	ARPP19	-0.0363275	0.0241832	0.338801
	ARRDC2	-0.902767	0.0289244	0.36155
	ASAP1	-1.0318	0.0146123	0.271923
	ASB1	-0.562791	0.0311963	0.372588
	ASIC4	-0.83256	0.00277671	0.11971
	ASPN	-0.587464	0.0468231	0.439182
	ATF2	-0.476093	0.0457033	0.434978
	ATF7	-0.630233	0.0376481	0.401023
	ATP11A	-0.588265	0.013759	0.264723
	ATP13A4	-1.31023	0.00148496	0.0881715
	ATP1A1	-0.593686	0.0428759	0.424536
	ATP1B1	-0.816636	4.73991e-05	0.0102429
	ATP2A3	-0.958949	0.00142221	0.0878052
	ATP6V0A1	-0.611842	0.00156808	0.0905257
	ATP6V0A2	-0.623276	0.0293011	0.36443
	ATP6V1C2	-0.830734	0.0104277	0.232613
	ATP9A	-0.722152	9.91095e-05	0.0156736
	ATRNL1	-0.735681	0.000102688	0.0157104
	ATXN1L	-0.417974	0.00614939	0.177777
	BACE2	-0.886844	0.000533929	0.0464315
	BACH1	-0.494871	0.0478406	0.442305
	BCAS1	-1.18532	0.0400674	0.413466
	BDNF	-0.617292	0.00876133	0.215763
	BMF	-0.356879	0.0418575	0.422436
	BMP5	-0.761134	0.0396272	0.411704
	BNC2	-0.557253	0.00758874	0.198908
	BPHL	-0.371377	0.0125554	0.255047
	BST1	-0.930681	0.00273835	0.118946
	BTBD9	-0.564459	0.0434954	0.427487
	C1ORF216	-0.811243	0.039227	0.409891
	C22ORF23	-1.29946	0.049956	0.449543
	C3	-0.78997	0.0327864	0.381847
	C3ORF18	-0.50359	0.00765571	0.199325
	C4BPA	-0.501037	0.0379883	0.402662
	CABLES2	-0.516675	0.0174617	0.288071
	CACNA1A	-0.899463	0.000843868	0.0627977
	CACNA1G	-0.660847	0.0348733	0.392506
	CACNA2D2	-1.01234	0.00487962	0.156625
	CALCA	-0.866406	0.00555615	0.168517
	CAMTA1	-0.52441	0.0133833	0.261396
	CAPN5	-1.25882	0.0274425	0.352995
	CARD11	-1.06237	0.0305149	0.369169
	CARD9	-0.776824	0.0408272	0.417893
	CAT	-0.663508	0.00483425	0.155923
	CAV1	-0.696021	0.0385049	0.405651
	CAV2	-0.515387	0.0339268	0.389201
	CAVIN1	-0.625978	0.0478573	0.442305
	CBL	-0.680524	0.0350689	0.392895
	CBLB	-0.654972	0.0238725	0.337179
	CBX7	-0.799644	0.000345986	0.0373838
	CCDC149	-0.505615	0.0363618	0.396858
	CCDC162	-0.836638	0.0320588	0.377908
	CCDC170	-0.785594	0.0253623	0.343354
	CCDC186	-0.603325	0.011275	0.241838
	CCDC71	-0.380055	0.0349578	0.392895
	CCDC80	-0.480547	0.0218011	0.32296
	CCNI	-0.498223	0.0339248	0.389201
	CCPG1	-0.657089	0.00863568	0.214195
	CD163	-1.25479	0.00355196	0.136243
	CD1D	-0.972017	0.0204034	0.313542
	CD244	-0.580559	0.0143328	0.26974
	CD36	-0.952115	0.0189859	0.299658
	CD3E	-0.914541	0.0287289	0.36111
	CD48	-1.37925	0.00380219	0.140752
	CD55	-1.31	0.00139802	0.0872524
	CD63	-0.573918	0.00046153	0.0431293
	CD93	-0.818729	0.0168081	0.285721
	CD99L2	-0.425608	0.0442399	0.429505
	CDH11	-0.409653	0.0456131	0.434978
	CDH18	-1.84443	0.00955731	0.224844
	CDH23	-1.11228	0.0363394	0.396858
	CDH4	-1.34858	0.00598601	0.174219
	CDH5	-0.712564	0.0260086	0.34693
	CDK15	-1.13326	0.00305348	0.125987
	CDK2	-0.5008	0.03943	0.41089
	CDPF1	-0.587111	0.000959626	0.0668952
	CERCAM	-0.556267	0.00359816	0.136888
	CFH	-1.48729	0.044291	0.429688
	CFLAR	-0.455878	0.0346106	0.39236
	CFP	-0.72485	0.0485533	0.443732
	CGNL1	-0.833136	0.00114734	0.0762892
	CHD1	-0.521436	0.0350023	0.392895
	CHD6	-0.560364	0.00424275	0.148179
	CHST11	-0.523583	0.0488614	0.444273
	CHST7	-1.44215	0.00142659	0.0878052
	CLCA3A1	-1.7389	0.0352758	0.392944
	CLCN6	-0.486007	0.0231166	0.331652
	CLCN7	-0.528215	0.00511405	0.160592
	CLDN5	-0.709352	0.0264788	0.348654
	CLIP1	-0.69465	0.00042721	0.041432
	CLMP	-0.65768	0.00872511	0.215421
	CLN5	-0.563349	0.0219821	0.323602
	CLPTM1	-0.54204	0.0106821	0.234356
	CNKSR2	-1.28262	0.00181861	0.0973378
	CNRIP1	-1.05466	0.00568422	0.17143
	CNTN1	-0.880604	0.0344135	0.391666
	COBLL1	-0.733539	0.00854225	0.213408
	COL15A1	-0.943613	0.0111312	0.239776
	COL18A1	-0.619965	0.0100328	0.228534
	COL1A1	-0.588574	0.0299003	0.36765
	COL2A1	-1.13915	0.00379341	0.140752
	COL3A1	-0.585172	0.0251817	0.34225
	COL4A3	-1.44526	0.0335463	0.386425
	COL5A1	-0.485175	0.031207	0.372588
	COLEC11	-0.756414	0.0300519	0.368205
	COLEC12	-1.10911	0.0236964	0.334966
	COPG1	-0.346125	0.0127439	0.255859
	CORIN	-0.70978	0.00365321	0.137596
	CORO7	-0.511059	0.00743829	0.196195
	CPAMD8	-0.446214	0.0213765	0.320241
	CPD	-0.367691	0.0440286	0.429492
	CPLANE1	-0.573541	0.0358579	0.394848
	CPQ	-0.709138	0.0266026	0.348942
	CPT1A	-0.68281	0.0169259	0.286597
	CPXM1	-0.698469	0.00155747	0.0904658
	CPXM2	-0.360972	0.0440473	0.429492
	CR1	-0.806331	0.021994	0.323602
	CREB3	-0.468947	0.0393975	0.410798
	CREBRF	-0.592621	0.013195	0.259659
	CREG1	-0.930959	0.00357915	0.136592
	CRYAB	-1.43502	0.00258484	0.113997
	CSF3R	-1.2347	0.0187238	0.297789
	CSRNP1	-0.498476	0.0404489	0.41525
	CTBP2	-0.587192	0.0319636	0.377821
	CTSA	-0.847822	2.41666e-05	0.00633018
	CTSC	-0.511309	0.0349036	0.392592
	CTSD	-0.967912	0.00134567	0.0851755
	CTSL	-0.667157	0.0154336	0.276857
	CTSZ	-0.47027	0.00593746	0.173671
	CUEDC1	-0.562091	0.00580478	0.173029
	CX3CR1	-1.1016	0.0351822	0.392895
	CXCL12	-0.523312	0.021406	0.320405
	CYLD	-0.463561	0.0343431	0.391467
	CYP2D20	-0.91529	0.0441441	0.429505
	CYP2H1	-2.22096	0.036287	0.396858
	CYP2J2	-2.30591	0.000478459	0.0437651
	CYP2J6	-0.854427	0.000261588	0.0316247
	CYP4V2	-0.872104	0.0485067	0.443732
	CYTL1	-1.31241	0.00142719	0.0878052
	DAB2	-0.855065	0.00857429	0.213758
	DACH2	-0.78017	0.0231613	0.331741
	DCLK3	-1.66139	0.00227494	0.107751
	DCN	-0.68353	9.01911e-05	0.0148498
	DCP2	-0.672469	0.0427532	0.424507
	DCX	-1.40936	0.00203633	0.10344
	DDR2	-0.458001	0.0128291	0.256356
	DENND11	-0.644448	0.0126747	0.255859
	DENND1B	-0.937243	0.00100853	0.0692186
	DENND5A	-0.468848	0.0411903	0.419375
	DGKB	-0.673721	0.00416912	0.147494
	DGKD	-0.566258	0.00588459	0.173659
	DGKH	-1.25854	0.019562	0.305776
	DIP2C	-0.834491	0.00249367	0.111301
	DIRAS2	-1.51036	0.00666674	0.185297
	DMTN	-1.42258	0.0288097	0.36155
	DNASE2B	-0.741349	0.0289378	0.36155
	DNM1	-0.516325	0.000931215	0.0659311
	DNMT3A	-0.81941	0.0453657	0.434978
	DOCK2	-1.09929	0.000548163	0.0468964
	DOCK3	-1.0252	0.00554232	0.168393
	DOCK4	-0.67593	0.0269867	0.351579
	DOCK9	-0.629369	0.0272498	0.352352
	DPP10	-0.708159	0.0118697	0.246638
	DPP6	-1.03	0.0487191	0.443993
	DPYSL4	-1.29908	0.0325565	0.380295
	DSCAM	-2.80735	0.00338704	0.134051
	DYRK1A	-0.523112	0.0464628	0.437738
	ECM2	-1.12447	9.65303e-06	0.0034767
	EDN1	-0.767865	0.0412335	0.419532
	EFEMP1	-0.678708	0.0160371	0.280901
	EHBP1L1	-0.713993	0.0219678	0.323602
	ELMO1	-0.561707	0.0341642	0.39037
	EMB	-1.04194	0.00195849	0.101803
	ENPP1	-0.766828	0.0221575	0.324769
	ENTPD1	-0.844012	0.0447894	0.432905
	ENTPD2	-0.459601	0.0363251	0.396858
	ENV	1.81423	0.00177663	0.0956834
	EPB41	-0.857609	0.0100466	0.228534
	EPS15L1	-0.432855	0.0408257	0.417893
	ESR1	-1.1727	0.0137972	0.264723
	ETS1	-0.704001	0.0304819	0.369027
	EVI2A	-1.28646	0.0100338	0.228534
	EXFABP	-2.34059	0.000467348	0.043206
	EXOC1	-1.2462	0.0454035	0.434978
	F10	-0.777752	0.00892629	0.21858
	F13A1	-1.38396	0.00842077	0.211292
	FAAH	-0.850069	0.0365056	0.397174
	FABP3	-0.528589	0.04972	0.448388
	FADS1	-0.678608	0.00394927	0.143134
	FAM155A	-3.57289	0.0113836	0.242963
	FAM167A	-0.924299	0.00134996	0.0851755
	FAM240A	-2.00843	0.0486767	0.443842
	FAM78A	-0.959328	0.0143764	0.270151
	FAP	-0.657028	0.0169944	0.286858
	FAT3	-0.794019	0.0402305	0.413991
	FBLN2	-0.42168	0.0190462	0.299658
	FBN2	-0.423267	0.0448416	0.432905
	FBXL18	-0.672128	0.033061	0.383505
	FCHO2	-0.564951	0.0324098	0.37935
	FERMT2	-0.469096	0.0117291	0.244895
	FGB	-1.35504	0.0383293	0.40454
	FGD5	-0.559492	0.0309852	0.370944
	FGF1	-1.41149	0.0278867	0.355741
	FGF14	-0.791407	0.0221672	0.324769
	FGL1	-1.10688	0.00469668	0.15481
	FGL2	-1.49335	0.00234247	0.108862
	FILIP1	-0.688182	0.0308353	0.370452
	FKBP15	-0.482746	0.0348691	0.392506
	FKBP1B	-1.94965	6.26307e-07	0.00054138
	FLI1	-0.629576	0.0206518	0.315955
	FLT3	-1.02016	0.0343733	0.391467
	FLVCR1	-0.497767	0.0234488	0.333374
	FMN2	-1.63818	9.59063e-08	0.00015073
	FNIP1	-0.781825	0.0367449	0.397946
	FOSB	-2.06447	0.00513251	0.160592
	FREM1	-0.603537	0.0373312	0.39863
	FREM2	-0.652681	0.00211216	0.104928
	FRRS1	-0.852067	0.0144703	0.270738
	FSHR	-2.72659	0.00576775	0.172813
	FST	-0.922611	0.0476863	0.442113
	FZD4	-0.773755	2.29252e-05	0.0060974
	FZD7	-0.448775	0.0288594	0.36155
	G6PC	-1.6539	0.0361702	0.396268
	GABRG1	-2.0366	0.037064	0.39863
	GALNT1	-0.552425	0.0122043	0.250757
	GALNT15	-0.669923	0.0146686	0.27235
	GALNT6	-0.891149	0.00962092	0.224844
	GALNT9	-0.794847	0.00330487	0.131951
	GAS2	-0.78511	0.0486391	0.443732
	GDPD1	-1.23017	0.0163139	0.28364
	GFI1B	-2.25174	0.0157372	0.278754
	GIMAP8	-1.15049	0.0168448	0.286054
	GIMAP9	-1.12619	0.0304275	0.369018
	GJA5	-0.846005	1.76766e-08	3.81991e-05
	GJC1	-0.696571	7.18154e-05	0.0125409
	GJD3	-1.9945	0.0051286	0.160592
	GLG1	-0.483767	0.0294612	0.364603
	GLYCTK	-0.740724	0.00962978	0.224844
	GMFB	-0.707411	0.00224089	0.106832
	GNAI2	-0.503937	0.0250305	0.341513
	GNB4	-0.377085	0.0138119	0.264723
	GNE	-0.613152	0.0261275	0.347222
	GNPTAB	-0.443503	0.0460519	0.436005
	GPM6B	-0.430658	0.0348383	0.392506
	GPR132	-1.08279	0.0113006	0.242088
	GPR137C	-0.768548	0.000224518	0.0279242
	GPR141	-1.73489	0.0163247	0.28364
	GPR143	-1.59663	3.91946e-09	1.35519e-05
	GPR155	-0.825625	0.0476058	0.442113
	GPR183	-0.816888	0.0136273	0.263283
	GPR26	-2.87447	0.0476375	0.442113
	GPR35	-2.47155	0.00101954	0.0696674
	GPR42	-7.35094	0.0148853	0.272623
	GPR55	-2.10953	0.0170918	0.287435
	GPR63	-0.664281	0.0290877	0.36265
	GPR65	-1.05565	0.0197586	0.307459
	GRAMD1B	-0.49364	0.0273514	0.352405
	GRAMD4	-0.583204	0.0439061	0.429084
	GREB1L	-0.626662	0.0161031	0.281203
	GREM2	-1.41504	0.00437548	0.150384
	GRID2IP	-1.02973	0.0398079	0.412837
	GRIK1	-1.47875	0.00516574	0.160664
	GRK3	-0.730309	0.0314744	0.373915
	GRK5	-0.587193	0.00719756	0.193176
	GTPBP2	-0.531139	0.02613	0.347222
	GULP1	-0.829093	0.00860571	0.213758
	H1-0	-1.07164	0.0165607	0.284228
	HACD1	-0.674951	0.00860162	0.213758
	HACL1	-0.696289	0.0351123	0.392895
	HEATR5A	-0.65908	0.00628589	0.179918
	HEPH	-0.732423	0.000153061	0.0208356
	HLA-DRB1	-0.840397	0.0257011	0.345199
	HRH1	-1.06431	0.014323	0.26974
	HS3ST4	-4.3791	0.00620647	0.178532
	HSF3	-0.414819	0.0335021	0.38638
	HTR1A	-1.42952	0.0162194	0.282662
	ICOSLG	-0.879511	0.00489398	0.156625
	IFNAR1	-0.656175	0.0058987	0.173659
	IGF2R	-0.582114	0.0190329	0.299658
	IGLL5	-2.11174	0.0480678	0.442726
	IGSF11	-1.26571	1.21433e-05	0.00403718
	IGSF21	-0.754586	0.00155939	0.0904658
	IKZF3	-1.34583	0.0169929	0.286858
	IL15	-0.838258	0.0390131	0.409011
	IL17D	-1.39579	0.0278991	0.355741
	IL17RA	-0.458459	0.0487493	0.444035
	IL17REL	-1.3771	0.00205852	0.103452
	IL31RA	-0.907444	0.00262404	0.114846
	IL6R	-0.586624	0.0347825	0.392506
	INPP4A	-0.538366	0.00930031	0.222815
	INPP4B	-0.696843	0.0378221	0.40164
	INPP5D	-0.847875	0.0150202	0.272623
	IP6K3	-1.12199	0.0111925	0.240667
	IQCC	-1.00217	0.0240435	0.338213
	IQCE	-0.470618	0.0161646	0.281992
	IQGAP2	-0.749353	0.00160704	0.0919953
	IQSEC1	-0.498899	0.0259113	0.346446
	IRF4	-1.43512	1.11713e-05	0.00380978
	IRX5	-1.01377	0.0251262	0.342033
	ISCA2	-0.622992	0.0295303	0.364657
	ITGA1	-0.961736	0.00379872	0.140752
	ITGA4	-0.803308	0.0301428	0.368644
	ITGA6	-0.661442	0.0283003	0.358692
	ITGB2	-0.983586	0.026741	0.350226
	ITGB3	-0.668267	0.00161862	0.0923519
	ITGBL1	-0.951369	0.0486184	0.443732
	ITPR2	-0.450096	0.0300125	0.367983
	ITPRID1	-1.92923	0.00932254	0.222815
	ITSN2	-0.60631	0.0163679	0.28399
	JAK1	-0.569528	0.00688364	0.188896
	JAK2	-0.650901	0.0381926	0.403837
	JAK3	-0.842286	0.0339575	0.389296
	KALRN	-0.760431	0.0145233	0.271143
	KCNAB1	-0.555477	0.00972808	0.225623
	KCNK13	-1.14087	0.00163983	0.0926453
	KCNK17	-1.20382	0.00930917	0.222815
	KCNK18	-1.47053	0.0476944	0.442113
	KCNK5	-0.799134	0.0256815	0.345199
	KCNMA1	-1.32115	0.00509782	0.16053
	KCNQ5	-0.97158	0.0129285	0.257059
	KCNT2	-1.36678	0.000683872	0.0541338
	KCNV1	-1.42072	0.0172223	0.287658
	KCTD16	-3.03157	0.00472978	0.15481
	KDRL	-0.557662	0.0198051	0.307464
	KEL	-2.8307	4.88095e-05	0.0102905
	KHDRBS3	-0.526008	0.013786	0.264723
	KIAA0408	-0.992488	0.0390547	0.409124
	KIAA1324L	-1.01718	5.43755e-05	0.01084
	KIAA2026	-0.427837	0.0392631	0.409891
	KIF27	-0.77804	0.010668	0.234343
	KIF3B	-0.41161	0.0365407	0.397306
	KIT	-1.09292	0.000385572	0.0392104
	KLHL22	-0.565275	0.0286841	0.36111
	KLHL24	-0.691477	0.032756	0.381847
	KLHL32	-1.52806	0.00941872	0.224022
	KLHL9	-1.22465	0.0218196	0.32296
	KMT2E	-0.470149	0.0228649	0.330786
	KNDC1	-1.48018	0.00197423	0.101803
	LAMA1	-1.1355	0.0258689	0.346415
	LAMC1	-0.442532	0.00224317	0.106832
	LAPTM5	-0.855235	0.0425181	0.42402
	LASP1	-0.468689	0.0129485	0.257059
	LCK	-0.891263	0.034656	0.392506
	LEMD2	-0.413951	0.0166346	0.284228
	LFNG	-0.371335	0.0489135	0.444273
	LIFR	-0.674321	0.0165417	0.284228
	LMBRD2	-0.719084	0.0401346	0.413518
	LMF2	-0.474043	0.0124602	0.254023
	LNPEP	-0.494953	0.0233498	0.33224
	LOX	-0.746609	0.0442473	0.429505
	LPL	-1.66717	4.80565e-06	0.0021777
	LPP	-0.795949	0.015635	0.278371
	LRAT	-1.2277	0.0298046	0.366735
	LRATD2	-0.801584	0.000291189	0.0338146
	LRCH3	-0.66034	0.0288761	0.36155
	LRIG2	-0.492196	0.0435717	0.42775
	LRP1	-0.657853	0.000765437	0.0585525
	LRP1B	-1.30013	0.000249704	0.0304005
	LRP8	-0.660798	0.0198301	0.307464
	LRRC17	-1.39299	0.00150425	0.0881715
	LRRC8B	-1.30489	7.17514e-09	2.0674e-05
	LRRC8C	-0.462037	0.0297619	0.366665
	LRRC8D	-0.663155	0.0115934	0.243602
	LRRK2	-0.505244	0.0261029	0.347222
	LRRN4	-0.741248	0.0257718	0.34565
	LYN	-0.772645	0.0168608	0.286054
	M6PR	-0.382599	0.0371702	0.39863
	MALT1	-1.17546	0.0131539	0.259299
	MAML2	-0.538622	0.0268333	0.350903
	MAN1A1	-0.595952	0.00308409	0.126947
	MAN1C1	-0.49274	0.0176728	0.289694
	MAP4K4	-0.567794	0.0441343	0.429505
	MAPK7	-0.836336	0.045555	0.434978
	MAPK9	-0.602127	0.042309	0.423531
	MAS1	-2.02524	0.00219971	0.105896
	MATN2	-0.85089	0.0209868	0.318263
	MBOAT2	-0.597202	0.00692011	0.189449
	MCM9	-0.832996	0.00462472	0.15481
	MCOLN1	-0.645074	0.000314873	0.0358127
	MDM1	-0.689635	0.00385298	0.140752
	MECOM	-0.641529	0.0321499	0.378246
	MED12L	-0.699968	0.0174557	0.288071
	MEF2C	-0.995596	0.000950969	0.0668307
	MEF2D	-0.425158	0.0158111	0.279206
	MEGF6	-1.0132	0.0197801	0.307464
	MEIOC	-0.7026	0.0158931	0.279605
	MEOX2	-0.692004	0.0355588	0.393591
	MFNG	-0.892725	0.0243342	0.33911
	MFSD14A	-0.6169	0.000295964	0.0341109
	MFSD2B	-1.77284	0.0102788	0.231078
	MFSD4A	-0.730394	0.0212704	0.319758
	MGAT3	-0.47621	0.0299397	0.36781
	MGAT4A	-0.767337	0.00197837	0.101803
	MGAT4C	-0.68963	0.00985558	0.227481
	MIA3	-0.423292	0.0456869	0.434978
	MICAL3	-0.368975	0.0397337	0.412562
	MICALL2	-0.587669	0.0273558	0.352405
	MINAR1	-1.30298	0.026861	0.351001
	MISP	-1.30041	0.00975378	0.225734
	MLLT6	-0.595315	0.00119986	0.0782758
	MMP23	-0.798969	0.0106494	0.234233
	MMP27	-1.45579	4.23273e-07	0.000427623
	MMRN1	-1.91304	0.0014684	0.0881715
	MMRN2	-0.648134	0.0232639	0.331837
	MOCS1	-0.657417	0.00167497	0.0931088
	MOG	-1.50604	0.000699212	0.0549453
	MRC1	-1.33623	0.00352679	0.136243
	MROH2B	-1.47991	0.0331999	0.384281
	MRVI1	-0.785832	0.0408588	0.417969
	MTUS2	-0.982424	0.0463791	0.437665
	MYO18B	-0.819633	0.0166068	0.284228
	MYO1A	-0.657648	0.00918351	0.222608
	MYOC	-0.978308	0.0419348	0.42284
	MYOF	-0.805591	0.0114924	0.243602
	N4BP2L2	-0.547605	0.032942	0.382729
	NALCN	-0.511915	0.0257182	0.345199
	NBEA	-0.584859	0.0146593	0.27235
	NCAM1	-0.504827	0.0217647	0.32296
	NCAM2	-2.7885	7.80075e-06	0.00306498
	NCAN	-1.44374	0.0330753	0.383505
	NCBP2	-0.0363398	0.026898	0.351218
	NCKAP5	-0.967414	0.00261629	0.114798
	NEU3	-1.37283	1.70055e-06	0.00101376
	NFIL3	-0.713791	0.0476528	0.442113
	NHLH1	-2.18571	0.0462451	0.437116
	NHLRC3	-0.574959	0.000179852	0.0239175
	NID1	-0.596828	0.00239534	0.108921
	NIPAL2	-1.08814	0.0313331	0.373001
	NIPBL	-0.71011	0.00356213	0.136243
	NLGN2	-0.601216	0.0323079	0.378915
	NLGN4X	-1.06552	0.00215237	0.105384
	NMNAT2	-1.15286	0.0174802	0.288071
	NOL4L	-0.557282	0.00363377	0.137463
	NPAS2	-0.882426	0.024264	0.339108
	NPC2	-0.606503	0.00759391	0.198908
	NPL	-0.762611	0.00421068	0.147656
	NPY	-2.2737	0.00462244	0.15481
	NR4A3	-0.869373	0.0227812	0.330127
	NRP2	-0.783857	0.00197041	0.101803
	NSD3	-0.552571	0.0460006	0.435758
	NTF3	-1.42575	0.0332396	0.384379
	OCA2	-3.19544	2.24291e-10	3.87754e-06
	OGN	-0.80848	2.20697e-06	0.00123078
	OLFM3	-0.55668	0.00708053	0.190967
	OLFML3	-0.638337	0.0245869	0.340728
	OLFR1020	-2.11018	0.0347598	0.392506
	OMG	-1.48813	0.0258159	0.345973
	OPCML	-1.16843	0.0137774	0.264723
	OPN4	-1.55836	8.97878e-07	0.000739167
	OPRM1	-1.12208	0.0172876	0.288071
	OR51E2	-1.30957	0.0210907	0.319559
	OR51G2	-1.3287	0.021795	0.32296
	ORMDL3	-0.5482	0.0126528	0.255859
	OSTM1	-0.449936	0.0209807	0.318263
	OTUD5-B	-0.486185	0.0381419	0.403751
	OTULINL	-0.585354	0.035419	0.393524
	P2RY10	-1.32298	0.0199546	0.308841
	P2RY13	-1.08282	0.0147549	0.272469
	P2RY3	-1.21911	0.00973594	0.225623
	PACSIN2	-0.594234	0.0180849	0.293819
	PANX2	-0.876935	0.0218177	0.32296
	PAPLN	-1.13451	0.00049761	0.0449791
	PARVA	-0.847434	0.0248315	0.341513
	PAX1	-1.23458	0.0135224	0.262079
	PCDH11X	-1.13147	0.00727056	0.193375
	PCDH17	-1.82945	7.065e-05	0.0124632
	PCDH20	-0.652623	0.00288642	0.122332
	PCDHGA5	-2.58496	0.00789491	0.203553
	PCDHGC3	-0.570128	0.00296685	0.123296
	PCYOX1	-0.467237	0.0388399	0.407937
	PDE3B	-0.8306	0.0308157	0.370452
	PDGFB	-0.969534	0.00291442	0.122332
	PDGFRB	-0.462017	0.0294431	0.364603
	PDIA5	-0.443882	0.0272895	0.352405
	PDK2	-0.570508	0.0435348	0.427631
	PDLIM3	-1.54273	0.000291438	0.0338146
	PDYN	-3.43155	0.0400713	0.413466
	PECAM1	-0.681095	0.0024615	0.111108
	PERP	-0.602278	0.0484385	0.443732
	PEX5L	-2.79666	0.00552462	0.168151
	PFKFB3	-0.665022	0.0249834	0.341513
	PFKFB4	-0.524429	0.043409	0.427409
	PIAS4	-0.441163	0.0471022	0.440798
	PIK3CD	-0.672263	0.0287116	0.36111
	PIK3R5	-0.682819	0.0436977	0.428257
	PITPNA	-0.461867	0.00569307	0.17143
	PLCE1	-0.540403	0.0468447	0.439182
	PLCG2	-0.935126	0.0175129	0.288071
	PLCH1	-1.58963	0.0149948	0.272623
	PLD4	-1.34187	0.0180471	0.293784
	PLEK	-1.17796	0.0196421	0.306473
	PLEKHO1	-0.492676	0.0327997	0.381847
	PLSCR1	-0.500391	0.0286765	0.36111
	PLXNA4	-1.08671	0.043882	0.429084
	PLXND1	-0.633946	0.0186114	0.297439
	PM20D1	-0.544921	0.00765469	0.199325
	PMEL	-2.17565	6.45008e-10	5.57545e-06
	PNISR	-0.507323	0.0250683	0.341513
	POLN	-0.754996	0.0217063	0.32296
	POU2AF1	-2.47984	0.00769838	0.200018
	PPARA	-1.04688	0.00540045	0.165634
	PPM1F	-0.99236	0.0374266	0.39891
	PPME1	-0.530032	0.013042	0.258271
	PPP1R17	-0.824295	0.00236844	0.108921
	PPP1R3C	-1.15546	0.0315262	0.374073
	PPP1R9A	-0.987445	0.00882	0.216899
	PPP2R2C	-0.800721	0.00722533	0.193287
	PPP4CB	-1.90438	0.00807684	0.206014
	PPTC7	-0.489855	0.0441835	0.429505
	PRAG1	-1.16576	0.031005	0.370944
	PRDM11	-0.409569	0.0309885	0.370944
	PRICKLE2	-0.721332	0.029116	0.36265
	PRKAR2A	-0.379058	0.0431287	0.425899
	PRKAR2B	-0.931312	1.42139e-05	0.00455056
	PRKCB	-0.839289	0.0303754	0.369018
	PRKD3	-0.826688	0.00956255	0.224844
	PRKG1	-0.677038	9.69766e-05	0.0156736
	PRLR	-1.38824	0.000342163	0.0373838
	PSCA	-1.11876	0.0373939	0.398807
	PSEN2	-0.556027	0.00658063	0.183795
	PTAFR	-0.943599	0.0181125	0.293819
	PTBP3	-0.698045	0.0303207	0.369018
	PTDSS1	-0.536438	0.00761066	0.198908
	PTGDS	-1.25525	0.00572528	0.171838
	PTN	-0.663108	0.0204807	0.314171
	PTPN11	-1.14978	0.000197271	0.0254509
	PTPN5	-1.97133	0.000137983	0.019394
	PTPRC	-1.40385	0.000629482	0.0506608
	PTPRK	-0.484729	0.0189482	0.299658
	PWWP2A	-0.456637	0.0444987	0.431219
	QNR-71	-1.10852	9.89671e-06	0.00349172
	QTSA-12457	-1.53819	0.0171517	0.287658
	RAB36	-2.14136	0.0416899	0.421729
	RAB39B	-0.493948	0.0138962	0.265456
	RAB8B	-0.448588	0.0360235	0.39526
	RAB9B	-0.639064	0.0181513	0.293819
	RALB	-0.401758	0.0359553	0.395207
	RALGAPA1	-0.455945	0.0332788	0.384575
	RAPGEF4	-0.788919	0.0147676	0.272469
	RASGRF2	-1.3271	0.0273271	0.352405
	RASGRP3	-0.690324	0.00464535	0.15481
	RASSF2	-0.614163	0.0133714	0.261396
	RASSF8	-0.426936	0.0254097	0.343437
	RBL2	-0.561295	0.0202286	0.311775
	RECK	-0.403647	0.0345566	0.392004
	REELD1	-0.854556	0.049718	0.448388
	RESF1	-0.750663	0.00409223	0.145869
	REV3L	-0.663274	0.0186349	0.297439
	RFESD	-1.93389	0.00116841	0.0773928
	RGN	-1.86248	0.000283783	0.033603
	RGS7	-1.71229	0.00235258	0.108904
	RGS9BP	-0.720436	0.00653995	0.183543
	RHAG	-2.31064	0.00315922	0.128385
	RHOH	-0.768593	0.0166444	0.284228
	RIMBP2	-1.29089	0.000272199	0.032679
	RIPOR2	-0.658876	0.00427532	0.148417
	RIPOR3	-0.591688	0.023113	0.331652
	RNF145	-0.502551	0.0322561	0.378834
	RNF182	-1.53766	0.0391185	0.409124
	ROPN1L	-0.995217	0.00947117	0.224298
	RPRD2	-0.376271	0.0425554	0.42402
	RPS6KA2	-1.01793	0.0359047	0.395112
	RPS6KA3	-0.63965	0.00921952	0.222608
	RPS6KA5	-0.700637	0.0160812	0.281164
	S1PR3	-0.952869	0.0029145	0.122332
	SAT1	-0.529031	0.0304414	0.369018
	SBF2	-0.631567	0.0400226	0.413466
	SBSPON	-0.96824	0.042151	0.422917
	SCN1A	-1.7046	0.00398308	0.143705
	SCN1B	-0.987167	0.0436965	0.428257
	SCPEP1	-0.536217	0.0362941	0.396858
	SDF4	-0.576711	0.000562609	0.0474458
	SEC14L1	-0.487847	0.0431711	0.425916
	SEC24B	-0.497422	0.0335892	0.386611
	SEL1L	-0.451392	0.014815	0.272469
	SELENBP1-A	-0.491106	0.0140836	0.267264
	SELP	-0.839999	0.0481207	0.442977
	SEMA3A	-0.69116	0.00268297	0.117129
	SEMA4C	-0.560917	0.0127736	0.255859
	SEMA5B	-0.664732	0.0421299	0.422917
	SERINC3	-0.512492	0.00796279	0.204852
	SERPINB10	-3.54904	0.00342787	0.135116
	SERPINB6	-1.03221	4.19182e-07	0.000427623
	SERPINE2	-0.404	0.0140127	0.26692
	SERPINF2	-0.941834	0.00423607	0.148179
	SERTAD4	-0.380601	0.0499478	0.449543
	SESN2	-1.34321	0.0124946	0.254425
	SESN3	-0.587428	0.0301121	0.368644
	SGMS2	-0.599191	0.0355798	0.393591
	SGSM1	-0.616797	0.0313274	0.373001
	SH2B2	-0.751229	0.0223886	0.326904
	SH2B3	-0.749621	0.0021549	0.105384
	SLC12A2	-0.58297	0.0463015	0.437354
	SLC12A9	-0.690081	0.000602253	0.0493448
	SLC13A4	-0.918273	0.00316447	0.128385
	SLC13A5	-0.994927	0.0317139	0.375527
	SLC16A7	-0.905518	0.0142583	0.269101
	SLC17A5	-0.424333	0.0394876	0.410995
	SLC1A6	-1.05527	0.019041	0.299658
	SLC22A5	-0.572896	0.00205228	0.10344
	SLC23A2	-1.06724	0.0381611	0.403751
	SLC24A2	-1.43561	0.0229797	0.331337
	SLC24A4	-1.54986	0.00132767	0.0843849
	SLC24A5	-3.10622	2.24147e-09	1.11148e-05
	SLC25A12	-0.355449	0.0185891	0.297439
	SLC25A29	-1.01805	0.00233057	0.108601
	SLC2A11	-0.477967	0.0423693	0.42389
	SLC2A3	-0.833864	0.00149558	0.0881715
	SLC34A2	-1.26769	0.0293633	0.364603
	SLC38A10	-0.464817	0.00149708	0.0881715
	SLC38A6	-0.542294	0.00273185	0.118946
	SLC41A1	-0.439014	0.0401367	0.413518
	SLC43A3	-0.7816	0.0271385	0.351965
	SLC45A2	-1.56769	0.0021823	0.105384
	SLC45A4	-0.801133	0.0127521	0.255859
	SLC46A3	-1.32833	0.0046771	0.15481
	SLC6A17	-0.92449	0.0033885	0.134051
	SLC7A5	-0.977445	5.4551e-05	0.01084
	SLC7A6	-0.606937	0.0410339	0.418639
	SLC8A1	-1.20148	0.0022185	0.106242
	SLC8B1	-0.703325	0.0115783	0.243602
	SLC9A7	-0.473097	0.0482942	0.443732
	SLC9A9	-0.651249	0.0154245	0.276857
	SLCO2B1	-0.716579	0.00585081	0.173497
	SLK	-0.496088	0.0385628	0.406013
	SMAD3	-0.520674	0.0494885	0.447347
	SNAI1	-0.655659	0.0180153	0.293543
	SOAT1	-0.696871	1.66131e-06	0.00101376
	SOX10	-1.31944	1.12231e-07	0.000161688
	SOX6	-2.51234	1.54904e-05	0.00486906
	SPATA1	-0.649295	0.0105816	0.233335
	SPEF2	-1.2267	0.0239258	0.337494
	SPEN	-0.493225	0.0252947	0.343246
	SPICE1	-0.411664	0.0442178	0.429505
	SPON1	-1.00063	0.0275829	0.353968
	SREK1	-0.368692	0.0407516	0.417613
	SRSF5	-0.491104	0.0369126	0.397946
	SSBP2	-0.563239	0.0354782	0.393591
	SSTR5	-2.133	0.000196514	0.0254509
	ST6GALNAC3	-0.397775	0.0247949	0.341513
	STAB1	-0.906242	0.0110412	0.238933
	STAB2	-1.02775	0.0198191	0.307464
	STAC	-1.07086	0.0067967	0.187702
	STEAP1	-1.05086	0.000654418	0.0521363
	STEAP2	-0.645051	0.00907119	0.22107
	STEAP3	-0.960305	0.00126637	0.0810854
	STK10	-0.53063	0.00479854	0.155351
	STK32B	-2.24724	0.0395945	0.411611
	STOX2	-0.278518	0.046782	0.43907
	STXBP1	-0.62396	0.000221554	0.0278198
	SURF4	-0.333443	0.0262596	0.348141
	SWAP70	-0.629158	0.0208069	0.317209
	SYK	-1.02826	0.00933502	0.222815
	SYNGR3	-0.981858	0.000111457	0.0167554
	SYT12	-1.18781	0.00181487	0.0973378
	TACC1	-0.658443	0.00404935	0.144639
	TBC1D4	-0.593032	0.000685753	0.0541338
	TBC1D9B	-0.32542	0.0307222	0.370381
	TBX4	-2.19886	0.0270223	0.351778
	TDH	-1.20616	0.00438983	0.150578
	TEF	-0.708015	0.0449129	0.432905
	TENM2	-1.58509	0.000222069	0.0278198
	TENM4	-0.708057	0.00607896	0.176627
	TENT5C	-0.890847	0.0436097	0.42788
	TFPI	-0.545555	0.048479	0.443732
	TFRC	-0.979881	0.0196949	0.306744
	TGFBR1	-0.617989	0.0114723	0.243602
	TGFBR2	-0.698066	0.0122703	0.250982
	THBS1	-0.599403	0.00360274	0.136888
	TIMD4	-0.986973	0.0108475	0.236885
	TM9SF4	-0.442267	0.0203832	0.313542
	TMC1	-0.986474	0.0323287	0.378915
	TMC7	-0.654551	0.014714	0.27235
	TMEFF2	-1.02421	0.040952	0.418416
	TMEM104	-0.515538	0.00842087	0.211292
	TMEM116	-1.02727	0.017425	0.288071
	TMEM131L	-0.46138	0.00088715	0.0643692
	TMEM140	-0.900866	0.0301517	0.368644
	TMEM178B	-1.38324	0.0356025	0.393591
	TMEM211	-0.862396	0.0464407	0.437738
	TMEM39A	-0.418106	0.0463209	0.437354
	TMEM71	-1.91103	0.00440974	0.150663
	TMSB4	-1.91385	0.00354084	0.136243
	TMTC1	-0.963037	2.20183e-06	0.00123078
	TMTC4	-0.801118	0.0151549	0.274168
	TNFAIP2	-0.694533	0.00647735	0.182676
	TNFRSF21	-0.868835	0.000328294	0.0363818
	TNFRSF6B	-0.800236	0.00229731	0.108477
	TNRC6B	-0.560704	0.0353415	0.393244
	TNRC6C	-0.572337	0.00694606	0.189449
	TPP1	-0.65224	0.000438249	0.0418066
	TRAF2	-0.438817	0.0109222	0.237514
	TRAF3IP3	-0.905631	0.0287418	0.36111
	TRAF5	-0.99154	0.0349854	0.392895
	TRAM2	-0.571893	0.0279639	0.356256
	TRIM27	-2.08178	0.000428987	0.041432
	TRIM66	-1.75104	2.57167e-09	1.11148e-05
	TRPV2	-0.627888	0.0222866	0.326241
	TSNARE1	-0.674183	0.0383205	0.40454
	TSPAN10	-1.78256	3.82613e-05	0.00906111
	TTBK2	-0.576555	0.0096387	0.224844
	TTL	-0.396915	0.00945169	0.224144
	TTYH2	-0.76134	0.00088192	0.0643318
	TUBB3	-0.595772	0.02487	0.341513
	TUT7	-0.525809	0.042464	0.42402
	TYR	-0.989992	1.49486e-06	0.000992504
	TYRP1	-2.17775	0.00343106	0.135116
	UAP1L1	-0.619872	0.0155854	0.278334
	UBN1	-0.476725	0.0116108	0.243602
	UHRF2	-0.965306	0.00557553	0.168809
	UNC13C	-1.03795	0.0132283	0.259875
	UNC5D	-1.37998	0.0419996	0.42284
	USF3	-0.64986	0.026325	0.348474
	USP48	-0.414514	0.0280709	0.35661
	VAMP2	-1.05866	0.00352433	0.136243
	VASH1	-0.738196	0.00100897	0.0692186
	VAT1L	-0.801869	0.037174	0.39863
	VAV2	-0.507129	0.0369219	0.397946
	VDR	-0.607943	0.0397705	0.412697
	VGLL3	-0.814745	0.0456043	0.434978
	VPREB2	-1.02539	0.0307821	0.370452
	VWA1	-0.811392	0.0029254	0.122332
	VWC2L	-0.816027	0.00626715	0.179679
	VWDE	-3.20716	0.0246742	0.340728
	VWF	-0.912175	0.0314807	0.373915
	WASF1	-0.833281	0.00474604	0.15481
	WBP4	-0.841592	0.00895774	0.218731
	WDFY4	-1.53763	2.789e-06	0.00133934
	WLS	-0.525828	0.0170864	0.287435
	WNK4	-1.53055	0.00516712	0.160664
	WNT7A	-1.11754	0.0235549	0.333984
	WWOX	-0.527788	0.0275445	0.353932
	WWP1	-0.421565	0.0232062	0.331837
	XCR1	-1.61209	0.0186674	0.297439
	YTHDC2	-0.636024	0.0398384	0.412906
	ZAP70	-1.35375	0.0212384	0.319758
	ZBTB41	-0.676201	0.00578574	0.173029
	ZFP36L1	-0.560017	0.0272434	0.352352
	ZFP36L2	-0.37581	0.0476342	0.442113
	ZFYVE1	-0.399299	0.0176938	0.289694
	ZFYVE16	-0.550013	0.00737968	0.195675
	ZFYVE26	-0.542563	0.0312534	0.372884
	ZNF507	-0.626902	0.0307746	0.370452
	ZNF592	-0.520295	0.02093	0.318263
	ZNF821	-0.254256	0.0136604	0.263573
	ZNF831	-1.5556	0.00967901	0.224981
	ZP2	-2.63816	0.0240959	0.3384
