# Supplementary material for: PMEL governs autosomal dominant inheritance of white-tail independent of yellow body plumage in chickens (Gallus gallus domesticus)
Source: Poult Sci. 2025 Nov 16;105(1):106127. doi: 10.1016/j.psj.2025.106127 (PMC12671367; doi:10.1016/j.psj.2025.106127)
Supplement: Supplementary file 11 [file mmc11.xlsx]

## Sheet: Table S9 go
Table S9. Gene Ontology (GO) enrichment analysis of differentially expressed genes.
Ontology	Term	ID	Input/Background Gene Number	P-Value	Gene
Biological Process	cotranslational protein targeting to membrane	GO:0006613	25/37	4.35779e-15	RPS19, RPS27, RPL39, RPL35, RPS27A, RPL27, RPL26, RPS14, Rps2, Rpl12, RPL18A, RPS16, rps21, RPS10, RPL23, RPL19, SRP72, SRP14, RPL30, RPL15, RPL37A, RPL29, RPS25, RPL38, SEC61G
Biological Process	protein targeting to membrane	GO:0006612	27/53	5.90123e-12	RPS19, RPS27, RPL39, RPL35, RPS27A, RPL27, ANK1, RPL26, RPS14, Rps2, Rpl12, RPL18A, RPS16, CHMP4B, rps21, RPS10, RPL23, RPL19, SRP72, SRP14, RPL30, RPL15, RPL37A, RPL29, RPS25, RPL38, SEC61G
Biological Process	establishment of protein localization to membrane	GO:0090150	33/87	5.81133e-10	DYNLL1, GET3, RPS19, RPS27, RPL39, RPL35, CLIP1, RPS27A, RPL27, ANK1, RPL26, S100A10, RPS14, Rps2, Rpl12, RPL18A, RPS16, CHMP4B, rps21, RPS10, RPL23, RPL19, LYPLAL1, SRP72, SRP14, RPL30, RPL15, Grin3b, RPL37A, RPL29, RPS25, RPL38, SEC61G
Biological Process	macromolecular complex disassembly	GO:0032984	30/80	4.83872e-09	RPS19, DDIT4, RPS27, RPL39, RPL35, Plek, RPS27A, RPL27, RPL26, EIF5A2, RPS14, Rps2, Rpl12, RPL18A, RPS16, MTRF1, rps21, RPS10, RPL23, RPL19, MRPL58, MCTS1, RPL30, LMOD3, RPL15, RPL37A, RPL29, RPS25, RPL38, DENR
Biological Process	protein localization to membrane	GO:0072657	37/117	1.81672e-08	NME7, DYNLL1, GET3, CACNA1A, RPS19, RPS27, RPL39, RPL35, CLIP1, RPS27A, ITGB2, RPL27, ANK1, RPL26, S100A10, RPS14, Rps2, Rpl12, RPL18A, RPS16, CHMP4B, rps21, RPS10, RPL23, RPL19, LYPLAL1, SRP72, SRP14, ITGA4, RPL30, RPL15, Grin3b, RPL37A, RPL29, RPS25, RPL38, SEC61G
Biological Process	cellular component disassembly	GO:0022411	33/99	2.53575e-08	RPS19, DDIT4, RPS27, RPL39, RPL35, Plek, RPS27A, RPL27, RPL26, EIF5A2, RPS14, Rps2, Rpl12, RPL18A, RPS16, MTRF1, rps21, RPS10, RPL23, RPL19, MRPL58, MCTS1, Hspa2, FAP, Lamc1, RPL30, LMOD3, RPL15, RPL37A, RPL29, RPS25, RPL38, DENR
Biological Process	nuclear-transcribed mRNA catabolic process	GO:0000956	23/55	2.76312e-08	RPS19, RPL35, RPS27A, RPL27, RPL26, LSM3, RPS14, Rps2, EIF4A3, RNPS1, RPL18A, RPS16, RPS10, RPL23, RPL19, LSM5, RPL30, RPL15, DCP2, RPL37A, RPL29, RPL38
Biological Process	cellular protein complex disassembly	GO:0043624	27/73	3.99933e-08	RPS19, RPS27, RPL39, RPL35, Plek, RPS27A, RPL27, RPL26, EIF5A2, RPS14, Rps2, Rpl12, RPL18A, RPS16, MTRF1, rps21, RPS10, RPL23, RPL19, MRPL58, RPL30, LMOD3, RPL15, RPL37A, RPL29, RPS25, RPL38
Biological Process	protein complex disassembly	GO:0043241	27/74	5.57863e-08	RPS19, RPS27, RPL39, RPL35, Plek, RPS27A, RPL27, RPL26, EIF5A2, RPS14, Rps2, Rpl12, RPL18A, RPS16, MTRF1, rps21, RPS10, RPL23, RPL19, MRPL58, RPL30, LMOD3, RPL15, RPL37A, RPL29, RPS25, RPL38
Biological Process	mRNA catabolic process	GO:0006402	24/63	1.18088e-07	RPS19, RPL35, RPS27A, RPL27, RPL26, LSM3, RPS14, Rps2, EIF4A3, RNPS1, RPL18A, RPS16, TNRC6B, RPS10, RPL23, RPL19, LSM5, RPL30, RPL15, DCP2, RPL37A, RPL29, RPL38
Biological Process	RNA catabolic process	GO:0006401	25/71	3.81817e-07	RPS19, RPL35, RPS27A, RPL27, RPL26, LSM3, RPS14, Rps2, EIF4A3, RNPS1, RPL18A, RPS16, TNRC6B, RPS10, RPL23, RPL19, LSM5, RPL30, RPL15, DCP2, RPL37A, RPL29, RPL38
Biological Process	mRNA metabolic process	GO:0016071	34/124	2.81524e-06	RPS19, SNRNP200, RPL35, APP, SNRPB, RPS27A, RPL27, RPL26, LSM3, RBM22, RPS14, Rps2, EIF4A3, RNPS1, RPL18A, RPS16, TNRC6B, WBP4, AHCYL1, SNRPC, RPS10, RPL23, RPL19, LSM5, CPSF3, Slbp, RPL30, RPL15, DCP2, RPL37A, RPL29, SNRPG, RPL38
Biological Process	membrane organization	GO:0061024	58/262	2.9049e-06	NME7, DYNLL1, GET3, CACNA1A, RPS19, RPS27, STX3, ABCA1, THBS1, CAV1, RPL39, RPL35, GAPDH, BID, ATF2, CLIP1, RPS27A, PRELID1, PACSIN2, ITGB2, RPL27, ANK1, RPL26, S100A10, ATP1B1, STXBP1, RPS14, Rps2, Rpl12, CAV2, RPL18A, RPS16, A4GALT, Chchd3, CHMP4B, rps21, NSFL1C, RPS10, RPL23, RPL19, ELMO1, LYPLAL1, CRIPT, SRP72, ANO3, ANO9, SRP14, ITGA4, RPL30, DAB2, DOCK2, RPL15, Grin3b, RPL37A, RPL29, RPS25,…
Biological Process	monovalent inorganic cation transport	GO:0015672	40/157	2.93863e-06	SCN1B, RHAG, SLC34A2, ATP6V0A2, ATP6V0A1, Fgf14, SLC8A1, KCNAB1, ATP1B1, ATP1A1, SLC24A2, SLC24A5, UQCRFS1, COX4I1, SLC22A5, COX6A1, ATP6V1G1, CNTN1, Kel, AHCYL1, ATP5MC1, Cox6c, Dpp6, Atp6v1c2, TRPM5, Atp5mc3, Atp6v1g3, SLC9A9, SERPINE2, SLC12A2, ADRB2, EDN3, Asic4, UQCR11, KCNK18, Uqcrh, Ndufa4, COX7A2, SLC24A4, ATP6V1A
Biological Process	translation	GO:0006412	47/197	3.01609e-06	EIF2B1, RPS19, RPS27, THBS1, RPL39, RPL35, GAPDH, EIF4A2, EIF2S2, RPS27A, RPS4, RPL27, RPL26, EIF5A2, RPS27L, EIF3J, PAIP2, RPS14, Rps2, EIF4A3, Rpl12, RPL18A, RPS16, EIF1AY, rps21, EIF3I, RPS10, RPL23, RPL19, MRPL58, MCTS1, EIF2S1, EIF2B2, EIF3F, NIBAN1, EIF2B3, Farsb, Mrpl47, RPL30, GARS1, RPL15, EIF3B, RPL37A, RPL29, RPS25, RPL38, DENR
Biological Process	peptide biosynthetic process	GO:0043043	47/198	3.50123e-06	EIF2B1, RPS19, RPS27, THBS1, RPL39, RPL35, GAPDH, EIF4A2, EIF2S2, RPS27A, RPS4, RPL27, RPL26, EIF5A2, RPS27L, EIF3J, PAIP2, RPS14, Rps2, EIF4A3, Rpl12, RPL18A, RPS16, EIF1AY, rps21, EIF3I, RPS10, RPL23, RPL19, MRPL58, MCTS1, EIF2S1, EIF2B2, EIF3F, NIBAN1, EIF2B3, Farsb, Mrpl47, RPL30, GARS1, RPL15, EIF3B, RPL37A, RPL29, RPS25, RPL38, DENR
Biological Process	symbiosis, encompassing mutualism through parasitism	GO:0044403	41/164	3.71357e-06	DYNLL1, RAD23A, RPS19, RPS27, RPL39, RPL35, SMAD3, RPS27A, PSMC1, RAN, RPL27, RPL26, PSMA4, RPS14, SKP1, SLC22A5, Rps2, Rpl12, CD36, RPL18A, RPS16, RBX1, CHMP4B, rps21, TIRAP, PM20D1, RPS10, RPL23, RPL19, ELOC, PSMA2, TCP1, PSMD14, RPL30, CREB3, RPL15, RPL37A, RPL29, RPS25, RPL38, PPIA
Biological Process	interspecies interaction between organisms	GO:0044419	41/164	3.71357e-06	DYNLL1, RAD23A, RPS19, RPS27, RPL39, RPL35, SMAD3, RPS27A, PSMC1, RAN, RPL27, RPL26, PSMA4, RPS14, SKP1, SLC22A5, Rps2, Rpl12, CD36, RPL18A, RPS16, RBX1, CHMP4B, rps21, TIRAP, PM20D1, RPS10, RPL23, RPL19, ELOC, PSMA2, TCP1, PSMD14, RPL30, CREB3, RPL15, RPL37A, RPL29, RPS25, RPL38, PPIA
Biological Process	single-organism membrane organization	GO:0044802	52/228	3.79981e-06	NME7, DYNLL1, GET3, CACNA1A, RPS19, RPS27, CAV1, RPL39, RPL35, GAPDH, BID, ATF2, CLIP1, RPS27A, PRELID1, PACSIN2, ITGB2, RPL27, ANK1, RPL26, S100A10, ATP1B1, STXBP1, RPS14, Rps2, Rpl12, CAV2, RPL18A, RPS16, A4GALT, Chchd3, CHMP4B, rps21, RPS10, RPL23, RPL19, LYPLAL1, CRIPT, SRP72, ANO3, ANO9, SRP14, ITGA4, RPL30, DOCK2, RPL15, Grin3b, RPL37A, RPL29, RPS25, RPL38, SEC61G
Biological Process	amide biosynthetic process	GO:0043604	47/201	5.42654e-06	EIF2B1, RPS19, RPS27, THBS1, RPL39, RPL35, GAPDH, EIF4A2, EIF2S2, RPS27A, RPS4, RPL27, RPL26, EIF5A2, RPS27L, EIF3J, PAIP2, RPS14, Rps2, EIF4A3, Rpl12, RPL18A, RPS16, EIF1AY, rps21, EIF3I, RPS10, RPL23, RPL19, MRPL58, MCTS1, EIF2S1, EIF2B2, EIF3F, NIBAN1, EIF2B3, Farsb, Mrpl47, RPL30, GARS1, RPL15, EIF3B, RPL37A, RPL29, RPS25, RPL38, DENR
Biological Process	peptide metabolic process	GO:0006518	51/226	6.48765e-06	CARNS1, EIF2B1, RPS19, RPS27, THBS1, RPL39, RPL35, PSEN2, GAPDH, EIF4A2, EIF2S2, RPS27A, RPS4, RPL27, RPL26, EIF5A2, RPS27L, EIF3J, PAIP2, RPS14, Rps2, EIF4A3, ADAMTS13, Rpl12, RPL18A, RPS16, EIF1AY, rps21, EIF3I, RPS10, RPL23, RPL19, CPQ, MRPL58, MCTS1, EIF2S1, EIF2B2, EIF3F, NIBAN1, EIF2B3, Farsb, Mrpl47, RPL30, GARS1, RPL15, EIF3B, RPL37A, RPL29, RPS25, RPL38, DENR
Biological Process	viral process	GO:0016032	29/108	2.30844e-05	RAD23A, RPS19, RPS27, RPL39, RPL35, SMAD3, RPS27A, RAN, RPL27, RPL26, RPS14, Rps2, Rpl12, RPL18A, RPS16, CHMP4B, rps21, PM20D1, RPS10, RPL23, RPL19, RPL30, CREB3, RPL15, RPL37A, RPL29, RPS25, RPL38, PPIA
Biological Process	multi-organism cellular process	GO:0044764	29/113	5.74018e-05	RAD23A, RPS19, RPS27, RPL39, RPL35, SMAD3, RPS27A, RAN, RPL27, RPL26, RPS14, Rps2, Rpl12, RPL18A, RPS16, CHMP4B, rps21, PM20D1, RPS10, RPL23, RPL19, RPL30, CREB3, RPL15, RPL37A, RPL29, RPS25, RPL38, PPIA
Biological Process	nucleobase-containing compound catabolic process	GO:0034655	31/127	9.02541e-05	RPS19, DDIT4, RPL35, RPS27A, ENTPD2, RPL27, RPL26, LSM3, RPS14, Rps2, EIF4A3, RNPS1, RPL18A, RPS16, TNRC6B, DERA, RPS10, RPL23, RPL19, CYC, LSM5, ENTPD1, ITPA, RPL30, RPL15, DCP2, RPL37A, RPL29, RPL38
Biological Process	cellular amide metabolic process	GO:0043603	56/281	0.000103045	CARNS1, EIF2B1, Neu2, RPS19, RPS27, THBS1, RPL39, RPL35, PSEN2, GAPDH, EIF4A2, EIF2S2, RPS27A, RPS4, RPL27, RPL26, EIF5A2, ST6GALNAC3, RPS27L, EIF3J, PAIP2, RPS14, Rps2, EIF4A3, ADAMTS13, Rpl12, GSAP, RPL18A, RPS16, EIF1AY, rps21, EIF3I, RPS10, RPL23, RPL19, CPQ, MRPL58, MCTS1, Sgms2, EIF2S1, EIF2B2, EIF3F, NIBAN1, EIF2B3, Farsb, Mrpl47, RPL30, GARS1, RPL15, NEU3, EIF3B, RPL37A, RPL29, RPS25, RPL…
Biological Process	cell cycle phase	GO:0022403	10/22	0.000109092	RPS27, RPS27A, PSMC1, PSMA4, SKP1, SET, PSMA2, PSMD14, ARPP19
Biological Process	biological phase	GO:0044848	10/22	0.000109092	RPS27, RPS27A, PSMC1, PSMA4, SKP1, SET, PSMA2, PSMD14, ARPP19
Biological Process	antigen processing and presentation of exogenous peptide antigen via MHC class I	GO:0042590	6/9	0.00019197	RPS27A, PSMC1, PSMA4, PSMA2, PSMD14, SEC61G
Biological Process	proton transport	GO:0015992	17/56	0.000228823	ATP6V0A2, ATP6V0A1, UQCRFS1, COX4I1, COX6A1, ATP6V1G1, ATP5MC1, Cox6c, Atp6v1c2, Atp5mc3, Atp6v1g3, SLC9A9, UQCR11, Uqcrh, Ndufa4, COX7A2, ATP6V1A
Biological Process	aromatic compound catabolic process	GO:0019439	31/134	0.000256918	RPS19, DDIT4, RPL35, RPS27A, ENTPD2, RPL27, RPL26, LSM3, RPS14, Rps2, EIF4A3, RNPS1, RPL18A, RPS16, TNRC6B, DERA, RPS10, RPL23, RPL19, CYC, LSM5, ENTPD1, ITPA, RPL30, RPL15, DCP2, RPL37A, RPL29, RPL38
Biological Process	heterocycle catabolic process	GO:0046700	31/134	0.000256918	RPS19, DDIT4, RPL35, RPS27A, ENTPD2, RPL27, RPL26, LSM3, RPS14, Rps2, EIF4A3, RNPS1, RPL18A, RPS16, TNRC6B, DERA, RPS10, RPL23, RPL19, CYC, LSM5, ENTPD1, ITPA, RPL30, RPL15, DCP2, RPL37A, RPL29, RPL38
Biological Process	mitotic M phase	GO:0000087	9/20	0.000267227	RPS27, RPS27A, PSMC1, PSMA4, SET, PSMA2, PSMD14, ARPP19
Biological Process	M phase	GO:0000279	9/20	0.000267227	RPS27, RPS27A, PSMC1, PSMA4, SET, PSMA2, PSMD14, ARPP19
Biological Process	mitotic cell cycle phase	GO:0098763	9/20	0.000267227	RPS27, RPS27A, PSMC1, PSMA4, SET, PSMA2, PSMD14, ARPP19
Biological Process	cellular nitrogen compound catabolic process	GO:0044270	31/135	0.000295622	RPS19, DDIT4, RPL35, RPS27A, ENTPD2, RPL27, RPL26, LSM3, RPS14, Rps2, EIF4A3, RNPS1, RPL18A, RPS16, TNRC6B, DERA, RPS10, RPL23, RPL19, CYC, LSM5, ENTPD1, ITPA, RPL30, RPL15, DCP2, RPL37A, RPL29, RPL38
Biological Process	innate immune response activating cell surface receptor signaling pathway	GO:0002220	7/13	0.00033752	RPS27A, PSMC1, HRAS, PSMA4, SKP1, PSMA2, PSMD14
Biological Process	positive regulation of ligase activity	GO:0051351	7/13	0.00033752	RPS27A, PSMC1, PSMA4, SKP1, PSMA2, PSMD14, CDC20
Biological Process	positive regulation of ubiquitin-protein transferase activity	GO:0051443	7/13	0.00033752	RPS27A, PSMC1, PSMA4, SKP1, PSMA2, PSMD14, CDC20
Biological Process	S phase	GO:0051320	6/10	0.000430558	RPS27A, PSMC1, PSMA4, SKP1, PSMA2, PSMD14
Biological Process	interphase	GO:0051325	6/10	0.000430558	RPS27A, PSMC1, PSMA4, SKP1, PSMA2, PSMD14
Biological Process	organic cyclic compound catabolic process	GO:1901361	31/138	0.000444631	RPS19, DDIT4, RPL35, RPS27A, ENTPD2, RPL27, RPL26, LSM3, RPS14, Rps2, EIF4A3, RNPS1, RPL18A, RPS16, TNRC6B, DERA, RPS10, RPL23, RPL19, CYC, LSM5, ENTPD1, ITPA, RPL30, RPL15, DCP2, RPL37A, RPL29, RPL38
Biological Process	ion transport	GO:0006811	112/687	0.000500196	SLC13A5, SLC41A1, CDK2, MIF, TTYH2, CACNA1A, SCN1B, ABCA1, THBS1, CAV1, Pdgfb, PSEN2, RHAG, SLC34A2, ATP6V0A2, ATP6V0A1, VDAC2, Fgf14, ATP2A3, KCNA4, SLC8A1, RPS27A, PRELID1, MAPK9, VDR, KCNAB1, P2RY3, TFRC, CA2, ANK1, NCS1, GJA5, SLC2A3, ATP1B1, ATP1A1, STXBP1, SLC24A2, SLC24A5, UQCRFS1, PLCG2, COX4I1, SLC7A5, SLC22A5, prkcb, Clcn7, COX6A1, ATP6V1G1, Trpv2, CD36, CNTN1, SLC16A7, SLC13A4, ITPR2, …
Biological Process	regulation of ubiquitin-protein transferase activity	GO:0051438	7/14	0.000604511	RPS27A, PSMC1, PSMA4, SKP1, PSMA2, PSMD14, CDC20
Biological Process	positive regulation of protein ubiquitination	GO:0031398	9/22	0.00063118	RPS27A, PSMC1, PSMA4, SKP1, PSMA2, FBXW7, PSMD14, CDC20, LRRK2
Biological Process	positive regulation of protein modification by small protein conjugation or removal	GO:1903322	9/22	0.00063118	RPS27A, PSMC1, PSMA4, SKP1, PSMA2, FBXW7, PSMD14, CDC20, LRRK2
Biological Process	protein complex subunit organization	GO:0071822	105/643	0.00070777	TMSB15A, SERPINF2, TUBA4A, MIF, H3-I, TUBA1B, ARPC5L, RPS19, RPS27, FGB, SUMO1, CAV1, HAT1, RPL39, RPL35, PSEN2, ME1, SMAD3, BID, VDAC2, COL1A1, Plek, KCNA4, RPS27A, KCNAB1, CRYAB, RAN, HRAS, His3.3A, RPL27, RPL26, SRC, S100A10, EIF5A2, STXBP1, CYLD, RPS14, UBN1, MICALL2, Rps2, TUBA1D, PPM1F, SET, TUBB4B, Rpl12, TRAF2, CAV2, RPL18A, CAND1, CCT2, RPS16, H1-5, FKBP4, Spice1, CCT8, MTRF1, dnajc15, P…
Biological Process	hydrogen transport	GO:0006818	19/72	0.000726044	ATP6V0A2, ATP6V0A1, UQCRFS1, COX4I1, COX6A1, ATP6V1G1, Atp5pf, ATP5MC1, Cox6c, Atp6v1c2, SLC25A14, Atp5mc3, Atp6v1g3, SLC9A9, UQCR11, Uqcrh, Ndufa4, COX7A2, ATP6V1A
Biological Process	protein targeting	GO:0006605	41/206	0.000864419	Mapk7, TIMM13, RPS19, RPS27, TGFBR1, RPL39, RPL35, SMAD3, BID, RPS27A, MAPK9, RPL27, ANK1, RPL26, CYLD, RPS14, Rps2, Rpl12, CD36, RPL18A, RPS16, CHMP4B, rps21, RPS10, RPL23, RPL19, TOMM7, PSMD10, SRP72, SRP14, RPL30, TOMM20, CREB3, DAB2, RPL15, Apc2, RPL37A, RPL29, RPS25, RPL38, SEC61G
Biological Process	electron transport chain	GO:0022900	9/23	0.000926282	mybbp1a, NDUFA5, NDUFA7, NDUFS6, SLC25A14, NDUFV2, UQCR10, Uqcrh
Biological Process	membrane raft organization	GO:0031579	4/5	0.00097766	CAV1, PACSIN2, CAV2, DOCK2
Biological Process	regulation of ligase activity	GO:0051340	7/15	0.00101528	RPS27A, PSMC1, PSMA4, SKP1, PSMA2, PSMD14, CDC20
Biological Process	ribonucleoprotein complex biogenesis	GO:0022613	25/110	0.00128574	RPS19, SNRNP200, RPS17, RPL5, SNRPB, RAN, RPL26, nip7, RPS14, RPL7A, RPS16, rps21, RPL11, DDX20, SNRPC, RPL7, DCAF13, RPS7, rpl35a, Mrpl10, MRTO4, tfb1m, SNRPG, RPL38, SNRPD1
Biological Process	organonitrogen compound biosynthetic process	GO:1901566	66/378	0.00129566	EIF2B1, NME7, ATP5MG, P2RY13, RPS19, RPS27, THBS1, RPL39, RPL35, GAPDH, EIF4A2, PARK7, EIF2S2, RPS27A, RPS4, RPL27, RPL26, EIF5A2, RPS27L, EIF3J, Chst11, IMPDH2, PAIP2, RPS14, Rps2, EIF4A3, Rpl12, RPL18A, RPS16, Atp5pf, SMS, EIF1AY, rps21, CTPS1, EIF3I, ATP5PB, RPS10, ATP5MC1, RPL23, RPL19, Oprm1, MRPL58, ATP5PD, MCTS1, CYTL1, EIF2S1, EIF2B2, EIF3F, Atp5mc3, NIBAN1, EIF2B3, Farsb, Mrpl47, RPL30, …
Biological Process	biological adhesion	GO:0022610	95/584	0.00143486	CLPTM1, PCDHGA5, Mapk7, Pax1, ZFP36L1, TENM2, FGB, RPL22, COL18A1, THBS1, LAMA1, CDH5, IRF4, ITGB3, KIT, PTPRC, CCDC80, SMAD3, FAT3, CXCL12, IL15, TYRO3, OPCML, NCAN, Bmp7, Cd9, NID1, COL1A1, Col5a1, ANGPT2, SPON1, PRLR, chrd, JAK3, KITLG, CD3E, ALCAM, ITGB2, ITGA6, COL3A1, TGFBR2, SRC, LCK, HAPLN1, S100A10, PCDHGC3, HAPLN3, CYLD, CDH11, Stab1, ECM2, PPM1F, FOXN1, CD36, CNTN1, PKP2, CSTA, CBLB, D…
Biological Process	cation transport	GO:0006812	75/443	0.00151799	SLC13A5, SLC41A1, CDK2, CACNA1A, SCN1B, CAV1, PSEN2, RHAG, SLC34A2, ATP6V0A2, ATP6V0A1, Fgf14, ATP2A3, KCNA4, SLC8A1, VDR, KCNAB1, TFRC, ANK1, NCS1, ATP1B1, ATP1A1, SLC24A2, SLC24A5, UQCRFS1, PLCG2, COX4I1, SLC22A5, prkcb, COX6A1, ATP6V1G1, Trpv2, CNTN1, SLC13A4, ITPR2, Kel, Nalcn, AHCYL1, ATP5MC1, Cox6c, Kcnv1, Dpp6, STEAP2, Ano10, Lyn, KCNK17, Oprm1, KCNQ5, Atp6v1c2, HEPH, MMGT1, slc30a9, TRPM5…
Biological Process	antigen processing and presentation of peptide antigen via MHC class I	GO:0002474	6/12	0.00152608	RPS27A, PSMC1, PSMA4, PSMA2, PSMD14, SEC61G
Biological Process	mitochondrial transport	GO:0006839	11/35	0.00210797	DYNLL1, Ndufa13, TIMM9, BID, ATF2, Chchd4, TST, SAMM50, TOMM7, Mrpl18, TIMM10
Biological Process	positive regulation of protein binding	GO:0032092	5/9	0.00216354	PARK7, TRAF2, TIRAP, PLCL1, MEF2C
Biological Process	hemopoiesis	GO:0030097	52/291	0.00247199	CLPTM1, FLT3, ZFP36L1, RPS19, RPL22, IRF4, PSEN2, KIT, PTPRC, RHAG, IL15, TYRO3, LRRC17, IKZF3, PRELID1, JAK3, KITLG, CD3E, KCNAB1, FST, TFRC, HOXB4, ANK1, TGFBR2, LCK, CYLD, PLCG2, RPS14, SH2B3, FOXN1, KMT2E, RASSF2, FLI1, MPZL2, ZAP70, MYC, ABI1, Lyn, FLVCR1, Ostm1, Inpp4b, SOX6, INPP5D, FARP2, MAEA, DOCK2, FNIP1, RHOH, MEF2C, Gpr55
Biological Process	rRNA metabolic process	GO:0016072	14/52	0.0028687	RPS19, RPS17, RPL5, RPL26, RPS14, EIF4A3, RPS16, RPL11, RPL7, DCAF13, RPS7, rpl35a, tfb1m, NPM3
Biological Process	regulation of cellular ketone metabolic process	GO:0010565	11/37	0.003439	Pdk2, CAV1, PPARA, PARK7, PSMC1, MAPK9, BMP5, PSMA4, PSMA2, PSMD14, Gnmt
Biological Process	regulation of ubiquitin-protein ligase activity involved in mitotic cell cycle	GO:0051439	5/10	0.00389653	RPS27A, PSMC1, PSMA4, PSMA2, PSMD14
Biological Process	ATP biosynthetic process	GO:0006754	6/14	0.00400009	ATP5MG, Atp5pf, ATP5PB, ATP5MC1, ATP5PD, Atp5mc3
Biological Process	purine nucleoside triphosphate biosynthetic process	GO:0009145	6/14	0.00400009	ATP5MG, Atp5pf, ATP5PB, ATP5MC1, ATP5PD, Atp5mc3
Biological Process	purine ribonucleoside triphosphate biosynthetic process	GO:0009206	6/14	0.00400009	ATP5MG, Atp5pf, ATP5PB, ATP5MC1, ATP5PD, Atp5mc3
Biological Process	cellular respiration	GO:0045333	8/23	0.00421784	PARK7, NDUFA7, SLC25A14, CAT, NDUFV2, UQCR10, Uqcrh
Biological Process	regulation of protein binding	GO:0043393	16/66	0.0046894	CAV1, CKMT1, PSEN2, PARK7, LFNG, RAN, PLXND1, TRAF2, MFNG, TIRAP, GREM2, PLCL1, ITGA4, DAB2, LRRK2, MEF2C
Biological Process	immune response-regulating cell surface receptor signaling pathway	GO:0002768	21/96	0.00489491	PSEN2, KIT, PTPRC, RPS27A, PSMC1, MAPK9, CD3E, HRAS, LCK, PSMA4, PLCG2, SKP1, prkcb, CBLB, ZAP70, PSMA2, Lyn, TNFRSF21, PSMD14, MEF2C, Sh2b2
Biological Process	cell activation	GO:0001775	61/364	0.00509323	CLPTM1, MIF, CPLX2, FLT3, Pax1, ZFP36L1, FGB, RPL22, THBS1, CAV1, TGFBR1, Pdgfb, WNT7A, IRF4, PSEN2, ITGB3, KIT, PTPRC, SMAD3, CXCL12, IL15, TYRO3, IKZF3, Plek, ENTPD2, PRELID1, JAK3, CD3E, TGFBR2, LCK, STXBP1, CYLD, PLCG2, PFDN1, prkcb, FOXN1, KMT2E, Il17ra, CBLB, PIK3CD, CTPS1, MPZL2, ZAP70, SATB1, CX3CR1, Lyn, TNFRSF21, METAP1, PRKG1, ENTPD1, INPP5D, SERPINE2, DOCK2, FNIP1, RHOH, ADRA2A, MEF2C…
Biological Process	cell-cell recognition	GO:0009988	7/19	0.00513046	CCT4, CCT2, CCT8, CCT5, TCP1, DOCK2, CCT7
Biological Process	single-organism cellular localization	GO:1902580	50/288	0.00535396	NME7, Mapk7, DYNLL1, GET3, UBB, CACNA1A, RPS19, RPS27, TGFBR1, RPL39, RPL35, SMAD3, CLIP1, RPS27A, ITGB2, RAN, RPL27, ANK1, RPL26, S100A10, CYLD, RPS14, Rps2, Rpl12, CD36, RPL18A, RPS16, CHMP4B, rps21, RPS10, RPL23, RPL19, LYPLAL1, PSMD10, SRP72, SRP14, ITGA4, RPL30, CREB3, DAB2, DOCK2, LRRK2, RPL15, Grin3b, Apc2, RPL37A, RPL29, RPS25, RPL38, SEC61G
Biological Process	regulation of wound healing	GO:0061041	11/39	0.00537029	SERPINF2, THBS1, Pdgfb, HOPX, Plek, HRAS, CD36, Lyn, PRKG1, SERPINE2, ADRA2A
Biological Process	immune response-activating cell surface receptor signaling pathway	GO:0002429	19/85	0.00566843	PSEN2, PTPRC, RPS27A, PSMC1, CD3E, HRAS, LCK, PSMA4, PLCG2, SKP1, prkcb, CBLB, ZAP70, PSMA2, Lyn, TNFRSF21, PSMD14, MEF2C, Sh2b2
Biological Process	positive regulation of cellular component biogenesis	GO:0044089	19/85	0.00566843	SERPINF2, ARPC5L, WNT7A, SMAD3, BID, Bmp7, Plek, SRC, S100A10, PPM1F, WASF1, AP1AR, GPR65, GMFB, PSMC6, IQGAP2, PSMC5, BMF, ARPC1A
Biological Process	regulation of protein processing	GO:0070613	6/15	0.00598997	SERPINF2, THBS1, C3, GLG1, SERPINE2, LRRK2
Biological Process	regulation of protein maturation	GO:1903317	6/15	0.00598997	SERPINF2, THBS1, C3, GLG1, SERPINE2, LRRK2
Biological Process	membrane raft assembly	GO:0001765	3/4	0.00649833	CAV1, PACSIN2, CAV2
Biological Process	regulation of plasminogen activation	GO:0010755	3/4	0.00649833	SERPINF2, THBS1, SERPINE2
Biological Process	plasminogen activation	GO:0031639	3/4	0.00649833	SERPINF2, THBS1, SERPINE2
Biological Process	single-organism transport	GO:0044765	199/1403	0.00690552	SLC13A5, SLC41A1, LRP1, CDK2, MIF, CPLX2, Mapk7, TTYH2, DYNLL1, Ndufa13, TIMM13, TIMM9, CD63, CACNA1A, HOOK2, RPS19, SCN1B, RPS27, FGB, ABCA1, THBS1, CAV1, TGFBR1, Pdgfb, RPL39, RPL35, PSEN2, RHAG, SLC34A2, SMAD3, BID, PARK7, TYRO3, ATP6V0A2, ATP6V0A1, VDAC2, Fgf14, Plek, ATP2A3, KCNA4, ATF2, SLC8A1, CLIP1, RPS27A, PRELID1, MAPK9, VDR, M6PR, KCNAB1, MYO1A, P2RY3, LCAT, TFRC, RAN, CA2, RPL27, ANK1…
Biological Process	single-organism localization	GO:1902578	208/1473	0.00697711	SLC13A5, SLC41A1, LRP1, CDK2, MIF, CPLX2, NME7, Mapk7, TTYH2, DYNLL1, Ndufa13, TIMM13, TIMM9, GET3, UBB, CD63, CACNA1A, HOOK2, RPS19, SCN1B, RPS27, FGB, ABCA1, THBS1, CAV1, TGFBR1, Pdgfb, RPL39, RPL35, PSEN2, APP, RHAG, SLC34A2, SMAD3, BID, PARK7, TYRO3, ATP6V0A2, ATP6V0A1, VDAC2, Fgf14, Plek, ATP2A3, KCNA4, ATF2, SLC8A1, CLIP1, RPS27A, PRELID1, MAPK9, VDR, M6PR, KCNAB1, MYO1A, P2RY3, LCAT, ITGB2…
Biological Process	sperm-egg recognition	GO:0035036	6/16	0.00861368	CCT4, CCT2, CCT8, CCT5, TCP1, CCT7
Biological Process	response to wounding	GO:0009611	28/146	0.0090003	SERPINF2, FGB, THBS1, PPARA, Pdgfb, WNT7A, ITGB3, SMAD3, HOPX, TYRO3, Col5a1, Plek, HRAS, COL3A1, C3, NACA, STXBP1, CD36, Lyn, MIA3, METAP1, PRKG1, SERPINE2, MATN2, vangl2-a, ADRA2A, Psmb4, PECAM1
Biological Process	regulation of MAP kinase activity	GO:0043405	20/95	0.0092136	MIF, CAV1, Pdgfb, PDCD4, KIT, Bmp7, RPS27A, MAPK9, KITLG, HRAS, TRAF2, Edn1, Lyn, vangl2-a, DAB2, ADRA2A, EPGN, EDN3, MEF2C
Biological Process	wound healing	GO:0042060	19/89	0.00944563	SERPINF2, FGB, THBS1, Pdgfb, WNT7A, ITGB3, HOPX, TYRO3, Col5a1, Plek, HRAS, NACA, STXBP1, CD36, Lyn, METAP1, PRKG1, SERPINE2, ADRA2A
Biological Process	intracellular protein transport	GO:0006886	51/304	0.00968846	Mapk7, TIMM13, RPS19, RPS27, TGFBR1, RPL39, RPL35, SMAD3, BID, CLIP1, RPS27A, MAPK9, RAN, RPL27, ANK1, RPL26, NUTF2, CYLD, RBM22, RPS14, Rps2, Rpl12, CD36, PRICKLE1, RPL18A, RPS16, CHMP4B, rps21, RPL11, AHCYL1, RPS10, RPL23, RPL19, TOMM7, LYPLAL1, AKAP12, PSMD10, SRP72, SRP14, RPL30, TOMM20, HIKESHI, CREB3, DAB2, RPL15, Apc2, RPL37A, RPL29, RPS25, RPL38, SEC61G
Biological Process	tolerance induction	GO:0002507	4/8	0.0101121	CD3E, TGFBR2, CBLB, Lyn
Biological Process	leukocyte differentiation	GO:0002521	37/209	0.011238	CLPTM1, FLT3, ZFP36L1, RPL22, IRF4, PSEN2, KIT, PTPRC, IL15, TYRO3, LRRC17, IKZF3, PRELID1, JAK3, KITLG, CD3E, TFRC, TGFBR2, LCK, CYLD, PLCG2, FOXN1, KMT2E, RASSF2, MPZL2, ZAP70, MYC, Lyn, Ostm1, Inpp4b, INPP5D, FARP2, DOCK2, FNIP1, RHOH, MEF2C, Gpr55
Biological Process	hematopoietic or lymphoid organ development	GO:0048534	56/342	0.0113147	CLPTM1, FLT3, Pax1, ZFP36L1, RPS19, RPL22, TYR, TGFBR1, IRF4, PSEN2, KIT, PTPRC, RHAG, IL15, TYRO3, LRRC17, IKZF3, PRELID1, JAK3, GFI1B, KITLG, CD3E, KCNAB1, FST, TFRC, HOXB4, ANK1, TGFBR2, LCK, CYLD, PLCG2, RPS14, SH2B3, FOXN1, KMT2E, RASSF2, FLI1, MPZL2, ZAP70, MYC, ABI1, Lyn, FLVCR1, Ostm1, Inpp4b, SOX6, INPP5D, FARP2, MAEA, DOCK2, FNIP1, RHOH, MEF2C, Gpr55
Biological Process	cell-type specific apoptotic process	GO:0097285	25/129	0.0115066	Mapk7, FGB, COL18A1, THBS1, BID, PARK7, Bmp7, MTCH2, PRELID1, JAK3, TGFBR2, NACA, tigar, PIAS4, BAG1, Lyn, RPS6KA2, TCP1, TNFRSF21, FBXW7, Coa8, FAP, KRT8, FNIP1, MEF2C
Biological Process	regulation of systemic arterial blood pressure	GO:0003073	9/32	0.0116119	SERPINF2, ADRB1, Pdgfb, EMP2, Edn1, RPS6KA2, ADRB2, ENPEP, EDN3
Biological Process	pyruvate metabolic process	GO:0006090	9/32	0.0116119	DDIT4, LDHB, GAPDH, PGK, ENO1, LDHA, TPI1, Gpi, PGAM1
Biological Process	monocarboxylic acid transport	GO:0015718	9/32	0.0116119	MIF, CACNA1A, THBS1, MAPK9, SLC22A5, CD36, SLC16A7, Grik1, ACSL1
Biological Process	cell recognition	GO:0008037	11/43	0.0117175	ROBO3, APP, CCT4, SEMA3A, CCT2, CCT8, DSCAM, CCT5, TCP1, DOCK2, CCT7
Biological Process	generation of precursor metabolites and energy	GO:0006091	19/91	0.011977	MRAP, DDIT4, PARK7, RPS27A, STXBP1, mybbp1a, NDUFA5, NDUFA7, NDUFS6, SLC25A14, CAT, NDUFB3, AGL, Ppp1r3c, NDUFV2, ENPP1, UQCR10, Uqcrh
Biological Process	regulation of oxidoreductase activity	GO:0051341	8/27	0.0122904	CAV1, PARK7, VDR, ESR1, HRAS, Edn1, Rfk, LRRK2
Biological Process	regulation of multicellular organismal development	GO:2000026	76/489	0.0127664	CLPTM1, LRP1, FLT3, OMG, SCN1B, THBS1, LAMA1, TGFBR1, Pdgfb, PTPRC, SMAD3, FAT3, HOPX, IL15, TENM4, LRRC17, Bmp7, COL1A1, SOX10, ANGPT2, PRELID1, SEMA3A, GLI2, VDR, KITLG, snai1, BMP5, CD3E, FGF1, FST, HRAS, C3, TGFBR2, DSL1, LCK, NACA, TNMD, SFN, CYLD, Stab1, ASPN, prkcb, FOXN1, KMT2E, CNTN1, CBLB, DSCAM, RASSF2, ZAP70, MYC, CX3CR1, PDCD6, GLIPR2, Lyn, ANKRD6, TNFRSF21, Inpp4b, SEC24B, PDE3B, SO…
Biological Process	positive regulation of protein metabolic process	GO:0051247	65/410	0.0135223	SERPINF2, MIF, ZNF622, FGB, CAV1, TGFBR1, Pdgfb, SMAD3, DYRK1A, BID, PARK7, Bmp7, PRLR, Plek, RPS27A, PSMC1, PRELID1, ITGA1, MAPK9, KITLG, BMP5, CD3E, LRP8, HRAS, TGFBR2, DSL1, SRC, PSMA4, WDR61, RPS27L, SKP1, ANKLE2, TRAF2, CD36, TIRAP, ABI1, PSMA2, Edn1, PDCD6, GLIPR2, Lyn, PPP2R5A, Oprm1, FBXW7, ACSL1, RPS6KA5, PSMD14, SOAT1, CDC20, PPP1R7, EED, vangl2-a, ACER2, DAB2, FNIP1, CARD9, LRRK2, Mas1…
Biological Process	single-organism intracellular transport	GO:1902582	67/425	0.0138548	Mapk7, DYNLL1, Ndufa13, TIMM13, TIMM9, HOOK2, RPS19, RPS27, ABCA1, CAV1, TGFBR1, RPL39, RPL35, SMAD3, BID, ATF2, CLIP1, RPS27A, MAPK9, MYO1A, RAN, RPL27, ANK1, RPL26, SRC, CYLD, Chchd4, Thoc3, RPS14, Rps2, Rpl12, CD36, RPL18A, RPS16, TST, SAMM50, CHMP4B, rps21, RPS10, RPL23, RPL19, COPE, STEAP2, TOMM7, Lyn, LYPLAL1, FLVCR1, DPY30, Mrpl18, SLC25A14, PSMD10, SRP72, AP1AR, SRP14, TIMM10, RPL30, TOMM…
Biological Process	DNA damage response, signal transduction by p53 class mediator	GO:0030330	9/33	0.0142903	MIF, DYRK1A, RPS27A, PSMC1, snai1, PSMA4, PSMA2, PSMD10, PSMD14
Biological Process	sodium ion transport	GO:0006814	16/74	0.0145739	SCN1B, SLC34A2, Fgf14, SLC8A1, ATP1B1, ATP1A1, SLC24A2, SLC24A5, CNTN1, AHCYL1, TRPM5, SLC9A9, SERPINE2, ADRB2, Asic4, SLC24A4
Biological Process	axon choice point recognition	GO:0016198	2/2	0.0147375	ROBO3, APP
Biological Process	positive regulation of interleukin-4 production	GO:0032753	2/2	0.0147375	IRF4, Icoslg
Biological Process	transport of virus	GO:0046794	2/2	0.0147375	RPS27A, RAN
Biological Process	regulation of apoptotic process involved in morphogenesis	GO:1902337	2/2	0.0147375	Bmp7, VDR
Biological Process	regulation of apoptotic process involved in development	GO:1904748	2/2	0.0147375	Bmp7, VDR
Biological Process	regulation of tolerance induction	GO:0002643	3/5	0.0147793	CD3E, TGFBR2, CBLB
Biological Process	positive regulation of tolerance induction	GO:0002645	3/5	0.0147793	CD3E, TGFBR2, CBLB
Biological Process	multi-organism transport	GO:0044766	3/5	0.0147793	RPS27A, RAN, TCP1
Biological Process	multi-organism localization	GO:1902579	3/5	0.0147793	RPS27A, RAN, TCP1
Biological Process	macromolecular complex subunit organization	GO:0043933	146/1020	0.0151723	TMSB15A, CDK2, SERPINF2, TUBA4A, MIF, H3-I, TUBA1B, ARPC5L, RPS19, DDIT4, RPS27, SNRNP200, FGB, SUMO1, ABCA1, CAV1, HAT1, RPL39, RPL35, IRF4, PSEN2, ME1, SMAD3, BID, HOPX, SNRPB, ACTR6, VDAC2, COL1A1, Plek, SERPINB10, KCNA4, ATF2, CHD1, RPS27A, GFI1B, KCNAB1, CRYAB, LCAT, RAN, HRAS, His3.3A, RPL27, RPL26, SRC, S100A10, EIF5A2, STXBP1, WDR61, CYLD, nip7, RUVBL1, RPS14, SKP1, UBN1, MICALL2, Rps2, p…
Biological Process	positive regulation of protein complex assembly	GO:0031334	10/39	0.0156501	ARPC5L, BID, Plek, SRC, WASF1, AP1AR, GMFB, IQGAP2, BMF, ARPC1A
Biological Process	cellular component biogenesis	GO:0044085	133/922	0.0158985	TMSB15A, SERPINF2, TUBA4A, MIF, TUBA1B, ARPC5L, CACNA1A, RPS19, SNRNP200, FGB, SUMO1, Vav2, ABCA1, CAV1, HAT1, RPS17, Pdgfb, WNT7A, PSEN2, ME1, APP, ITGB3, KIT, SMAD3, BID, RPL5, SNRPB, TENM4, Bmp7, VDAC2, Cd9, COL1A1, Plek, KCNA4, PACSIN2, snai1, KCNAB1, CRYAB, LCAT, RAN, ITGA6, HRAS, His3.3A, RPL26, SRC, LOX, GJA5, S100A10, STXBP1, CYLD, nip7, PLXND1, RPS14, UBN1, MICALL2, FOPNL, TUBA1D, PPM1F,…
Biological Process	positive regulation of cellular protein metabolic process	GO:0032270	64/406	0.0159387	SERPINF2, MIF, ZNF622, FGB, CAV1, TGFBR1, Pdgfb, SMAD3, DYRK1A, BID, PARK7, Bmp7, PRLR, Plek, RPS27A, PSMC1, PRELID1, ITGA1, MAPK9, KITLG, BMP5, CD3E, LRP8, HRAS, TGFBR2, DSL1, SRC, PSMA4, WDR61, RPS27L, SKP1, ANKLE2, TRAF2, CD36, TIRAP, ABI1, PSMA2, Edn1, PDCD6, GLIPR2, Lyn, PPP2R5A, Oprm1, FBXW7, ACSL1, RPS6KA5, PSMD14, CDC20, PPP1R7, EED, vangl2-a, ACER2, DAB2, FNIP1, CARD9, LRRK2, Mas1, ADRA2…
Biological Process	gene expression	GO:0010467	297/2204	0.0159664	CDK2, SERPINF2, MIF, TUT7, EIF2B1, RPS26, PPP1CA, Rpl22l1, Mapk7, DYNLL1, Pax1, ARID3B, Ndufa13, PFDN5, RPL36A, ppp4cb, FAU, ZFP36L1, CLN5, EEF1D, purb, DRAP1, RPS19, RPS27, SNRNP200, MED11, TENM2, Nhlh1, SUMO1, RPL36, RPL22, Vav2, RPL6, THBS1, Tbx4, CAV1, HAT1, RPS17, TRAF5, TGFBR1, PPARA, PAX3, Pdgfb, RPL39, RPL35, MEOX2, WNT7A, IRF4, PSEN2, PDCD4, GAPDH, APP, MRPL23, KIT, COL2A1, TNFRSF6B, SMA…
Biological Process	positive regulation of protein modification process	GO:0031401	58/363	0.0163178	SERPINF2, MIF, ZNF622, FGB, CAV1, TGFBR1, Pdgfb, DYRK1A, PARK7, Bmp7, PRLR, Plek, RPS27A, PSMC1, ITGA1, MAPK9, KITLG, BMP5, CD3E, LRP8, HRAS, TGFBR2, DSL1, SRC, PSMA4, WDR61, SKP1, ANKLE2, TRAF2, CD36, TIRAP, ABI1, PSMA2, Edn1, GLIPR2, Lyn, PPP2R5A, Oprm1, FBXW7, ACSL1, RPS6KA5, PSMD14, CDC20, PPP1R7, EED, vangl2-a, DAB2, FNIP1, CARD9, LRRK2, Mas1, ADRA2A, EPGN, GPR183, JTB, PDGFRB, Gpr55
Biological Process	melanin metabolic process	GO:0006582	4/9	0.016471	TYR, TYRP1, PMEL, OCA2
Biological Process	tyrosine phosphorylation of Stat5 protein	GO:0042506	4/9	0.016471	CAV1, KIT, LCK, PECAM1
Biological Process	regulation of tyrosine phosphorylation of Stat5 protein	GO:0042522	4/9	0.016471	CAV1, KIT, LCK, PECAM1
Biological Process	pigmentation	GO:0043473	11/45	0.0165041	CD63, PAX3, KIT, SOX10, TYRP1, PMEL, KITLG, GPR143, OCA2, EDN3, MEF2C
Biological Process	signal transduction by p53 class mediator	GO:0072331	13/57	0.0171348	MIF, UBB, Pdk2, DYRK1A, RPS27A, PSMC1, snai1, PSMA4, WWOX, mybbp1a, PSMA2, PSMD10, PSMD14
Biological Process	immune system development	GO:0002520	58/364	0.0171966	CLPTM1, FLT3, Pax1, ZFP36L1, RPS19, RPL22, TYR, TGFBR1, IRF4, PSEN2, KIT, PTPRC, RHAG, IL15, TYRO3, LRRC17, IKZF3, PRELID1, JAK3, GFI1B, KITLG, CD3E, KCNAB1, FST, TFRC, HOXB4, ANK1, TGFBR2, LCK, CYLD, PLCG2, RPS14, SH2B3, FOXN1, KMT2E, CBLB, RASSF2, FLI1, MPZL2, ZAP70, MYC, ABI1, Lyn, FLVCR1, Ostm1, Inpp4b, SWAP70, SOX6, INPP5D, FARP2, MAEA, DOCK2, FNIP1, RHOH, MEF2C, Gpr55
Biological Process	oxidation-reduction process	GO:0055114	19/95	0.0186363	MRAP, PARK7, RPS27A, KCNAB1, STXBP1, Cyp4v2, mybbp1a, NDUFA5, NDUFA7, NDUFS6, SLC25A14, CAT, AGL, Ppp1r3c, NDUFV2, ENPP1, UQCR10, Uqcrh
Biological Process	regulation of leukocyte differentiation	GO:1902105	19/95	0.0186363	CLPTM1, FLT3, PTPRC, IL15, LRRC17, PRELID1, KITLG, TGFBR2, LCK, CYLD, FOXN1, KMT2E, RASSF2, ZAP70, MYC, Lyn, Inpp4b, INPP5D, Gpr55
Biological Process	ribonucleoside triphosphate biosynthetic process	GO:0009201	8/29	0.0190892	NME7, ATP5MG, Atp5pf, CTPS1, ATP5PB, ATP5MC1, ATP5PD, Atp5mc3
Biological Process	pigment cell differentiation	GO:0050931	8/29	0.0190892	CD63, KIT, SOX10, TYRP1, KITLG, OCA2, EDN3, MEF2C
Biological Process	regulation of hemopoiesis	GO:1903706	20/102	0.0197245	CLPTM1, FLT3, PTPRC, IL15, LRRC17, PRELID1, KITLG, TGFBR2, LCK, CYLD, FOXN1, KMT2E, RASSF2, ZAP70, MYC, Lyn, Inpp4b, INPP5D, MEF2C, Gpr55
Biological Process	respiratory electron transport chain	GO:0022904	5/14	0.0204343	NDUFA7, NDUFV2, UQCR10, Uqcrh
Biological Process	antigen processing and presentation of exogenous peptide antigen	GO:0002478	7/24	0.020506	DYNLL1, RPS27A, PSMC1, PSMA4, PSMA2, PSMD14, SEC61G
Biological Process	positive regulation of mitochondrion organization	GO:0010822	7/24	0.020506	BID, TOMM7, Coa8, MARCHF5, BMF, Coa3
Biological Process	myeloid cell development	GO:0061515	7/24	0.020506	KIT, RHAG, ANK1, FLI1, ABI1, SOX6, MAEA
Biological Process	regulation of protein ubiquitination	GO:0031396	16/77	0.0209516	CAV1, PARK7, RPS27A, PSMC1, PSMA4, SKP1, PRICKLE1, PSMA2, PSMD10, FBXW7, PSMD14, CDC20, ADRB2, LRRK2, COMMD1, Aimp2
Biological Process	purine nucleoside biosynthetic process	GO:0042451	6/19	0.0212292	ATP5MG, Atp5pf, ATP5PB, ATP5MC1, ATP5PD, Atp5mc3
Biological Process	purine ribonucleoside biosynthetic process	GO:0046129	6/19	0.0212292	ATP5MG, Atp5pf, ATP5PB, ATP5MC1, ATP5PD, Atp5mc3
Biological Process	regulation of blood pressure	GO:0008217	11/47	0.0226187	SERPINF2, ADRB1, Pdgfb, GJA5, EMP2, SCPEP1, Edn1, RPS6KA2, ADRB2, ENPEP, EDN3
Biological Process	regulation of lymphocyte differentiation	GO:0045619	11/47	0.0226187	CLPTM1, FLT3, PTPRC, IL15, PRELID1, TGFBR2, LCK, CYLD, FOXN1, ZAP70, INPP5D
Biological Process	extrinsic apoptotic signaling pathway	GO:0097191	21/110	0.0227512	PPP1CA, Mapk7, FGB, THBS1, CAV1, TGFBR1, PSEN2, PTPRC, COL2A1, BID, PARK7, JAK3, ITGA6, SRC, CYLD, WWOX, TRAF2, CX3CR1, CFLAR, DAB2
Biological Process	mitochondrion organization	GO:0007005	19/97	0.0228939	DYNLL1, BID, MTCH2, ATF2, PRELID1, MAPK9, SFN, Chchd3, TOMM7, NDUFS6, PSMD10, Coa8, MARCHF5, LRRK2, MEF2C, BMF, Coa3
Biological Process	nucleoside triphosphate biosynthetic process	GO:0009142	8/30	0.0233403	NME7, ATP5MG, Atp5pf, CTPS1, ATP5PB, ATP5MC1, ATP5PD, Atp5mc3
Biological Process	ribosome biogenesis	GO:0042254	8/30	0.0233403	RPS19, RPS17, RAN, RPS14, RPS16, rps21, RPS7, tfb1m
Biological Process	negative T cell selection	GO:0043383	4/10	0.0248539	PTPRC, CD3E, ZAP70, DOCK2
Biological Process	foam cell differentiation	GO:0090077	4/10	0.0248539	MAPK9, LPL, CD36, SOAT1
Biological Process	lymphocyte differentiation	GO:0030098	24/131	0.0249791	CLPTM1, FLT3, ZFP36L1, RPL22, IRF4, KIT, PTPRC, IL15, TYRO3, IKZF3, PRELID1, JAK3, CD3E, TGFBR2, LCK, CYLD, PLCG2, FOXN1, MPZL2, ZAP70, INPP5D, DOCK2, FNIP1, RHOH
Biological Process	regulation of protein modification by small protein conjugation or removal	GO:1903320	19/98	0.0252832	CAV1, TGFBR1, PARK7, RPS27A, PSMC1, MAPK9, PSMA4, SKP1, PRICKLE1, PIAS4, PSMA2, PSMD10, FBXW7, PSMD14, CDC20, ADRB2, LRRK2, COMMD1, Aimp2
Biological Process	lipid storage	GO:0019915	7/25	0.0255792	PPARA, LPL, C3, CD36, Abcg1, SOAT1, ENPP1
Biological Process	cell death	GO:0008219	118/822	0.0257024	LRP1, MIF, PPP1CA, Mapk7, DYNLL1, Ndufa13, UBB, Ier3ip1, ZFP36L1, CACNA1A, DDIT4, ZNF622, FGB, COL18A1, THBS1, CAV1, CKMT1, CBL, TRAF5, TGFBR1, MEOX2, WNT7A, PSEN2, GAPDH, APP, KIT, PTPRC, COL2A1, SMAD3, CXCL12, BID, PARK7, TYRO3, NPAS2, Bmp7, VDAC2, SOX10, MTCH2, IKZF3, ATF4, RPS27A, PSMC1, PRELID1, JAK3, MAPK9, VDR, KITLG, snai1, CRYAB, ESR1, ITGA6, HRAS, ETS1, TGFBR2, SRC, NACA, STXBP1, SFN, P…
Biological Process	regulation of response to wounding	GO:1903034	13/60	0.0257104	SERPINF2, THBS1, Pdgfb, HOPX, Plek, HRAS, C3, CD36, Lyn, PRKG1, SERPINE2, ADRA2A, Psmb4
Biological Process	ribonucleoside triphosphate metabolic process	GO:0009199	10/42	0.0259288	NME7, ATP5MG, DDIT4, Atp5pf, CTPS1, ATP5PB, ATP5MC1, ATP5PD, Atp5mc3, AK3
Biological Process	nucleoside triphosphate metabolic process	GO:0009141	12/54	0.0261181	NME7, ATP5MG, DDIT4, Atp5pf, CTPS1, ATP5PB, ATP5MC1, ATP5PD, Atp5mc3, ITPA, AK3, ENPP1
Biological Process	regulation of binding	GO:0051098	23/125	0.0265273	SUMO1, CAV1, CKMT1, TGFBR1, IRF4, PSEN2, APP, HOPX, PARK7, LFNG, RAN, SRC, PLXND1, TRAF2, MFNG, TIRAP, GREM2, Ctbp2, PLCL1, ITGA4, DAB2, LRRK2, MEF2C
Biological Process	renal system process involved in regulation of systemic arterial blood pressure	GO:0003071	3/6	0.0269085	SERPINF2, Pdgfb, EMP2
Biological Process	prostaglandin metabolic process	GO:0006693	3/6	0.0269085	PTGES3, MAPK9, Edn1
Biological Process	semaphorin-plexin signaling pathway	GO:0071526	3/6	0.0269085	NRP2, SEMA3A, Plxna4
Biological Process	regulation of transcription from RNA polymerase II promoter in response to stress	GO:0043618	6/20	0.0272936	Mapk7, ATF4, RPS27A, RBX1, BACH1, ELOC
Biological Process	regulation of DNA-templated transcription in response to stress	GO:0043620	6/20	0.0272936	Mapk7, ATF4, RPS27A, RBX1, BACH1, ELOC
Biological Process	T cell selection	GO:0045058	6/20	0.0272936	IRF4, PTPRC, IL15, CD3E, ZAP70, DOCK2
Biological Process	regulation of catalytic activity	GO:0050790	104/718	0.0281171	LRP1, MIF, EIF2B1, PRKAR2A, RASGRF2, ADRB1, RAPGEFL1, Vav2, CAV1, TGFBR1, Pdgfb, PDCD4, APP, KIT, SMAD3, BID, PARK7, Bmp7, PRLR, Plek, SERPINB10, RPS27A, PSMC1, PRELID1, ITGA1, MAPK9, VDR, KITLG, ESR1, HRAS, C3, TGFBR2, ATP1B1, PSMA4, RPS27L, IQSEC1, Arhgef3, FGD5, SKP1, UBN1, ADAP1, Rps2, PPM1F, FKBP15, TRAF2, PIK3R5, Dock4, CSTA, Dock9, DOCK5, MVP, CPAMD8, ABI1, PSMA2, Edn1, Serpinb5, PDCD6, Ly…
Biological Process	regulation of blood coagulation	GO:0030193	8/31	0.0282145	SERPINF2, THBS1, Pdgfb, Plek, CD36, Lyn, PRKG1, SERPINE2
Biological Process	regulation of hemostasis	GO:1900046	8/31	0.0282145	SERPINF2, THBS1, Pdgfb, Plek, CD36, Lyn, PRKG1, SERPINE2
Biological Process	energy derivation by oxidation of organic compounds	GO:0015980	14/67	0.0283072	MRAP, PARK7, RPS27A, STXBP1, NDUFA7, SLC25A14, CAT, AGL, Ppp1r3c, NDUFV2, ENPP1, UQCR10, Uqcrh
Biological Process	lymphocyte activation	GO:0046649	41/251	0.0283258	CLPTM1, MIF, FLT3, Pax1, ZFP36L1, RPL22, CAV1, IRF4, PSEN2, KIT, PTPRC, SMAD3, CXCL12, IL15, TYRO3, IKZF3, PRELID1, JAK3, CD3E, TGFBR2, LCK, CYLD, PLCG2, PFDN1, prkcb, FOXN1, CBLB, PIK3CD, CTPS1, MPZL2, ZAP70, SATB1, Lyn, TNFRSF21, INPP5D, DOCK2, FNIP1, RHOH, MEF2C, GPR183
Biological Process	regulation of endothelial cell proliferation	GO:0001936	9/37	0.0296444	THBS1, CAV1, TGFBR1, Pdgfb, DSL1, TNMD, CAV2, AIMP1, VASH1
Biological Process	connective tissue development	GO:0061448	12/55	0.0298462	UBB, TGFBR1, Pdgfb, SMAD3, Bmp7, Col5a1, ATF2, GLI2, TGFBR2, FGL1, SOX6, EFEMP1
Biological Process	death	GO:0016265	118/827	0.0301945	LRP1, MIF, PPP1CA, Mapk7, DYNLL1, Ndufa13, UBB, Ier3ip1, ZFP36L1, CACNA1A, DDIT4, ZNF622, FGB, COL18A1, THBS1, CAV1, CKMT1, CBL, TRAF5, TGFBR1, MEOX2, WNT7A, PSEN2, GAPDH, APP, KIT, PTPRC, COL2A1, SMAD3, CXCL12, BID, PARK7, TYRO3, NPAS2, Bmp7, VDAC2, SOX10, MTCH2, IKZF3, ATF4, RPS27A, PSMC1, PRELID1, JAK3, MAPK9, VDR, KITLG, snai1, CRYAB, ESR1, ITGA6, HRAS, ETS1, TGFBR2, SRC, NACA, STXBP1, SFN, P…
Biological Process	response to reactive oxygen species	GO:0000302	11/49	0.030243	Mapk7, Pdk2, THBS1, PARK7, SLC8A1, CRYAB, TRAF2, CD36, ADPRS, Nr4a3, ROMO1
Biological Process	cellular ketone metabolic process	GO:0042180	11/49	0.030243	Pdk2, CAV1, PPARA, PARK7, PSMC1, MAPK9, BMP5, PSMA4, PSMA2, PSMD14, Gnmt
Biological Process	macromolecular complex assembly	GO:0065003	84/569	0.0304739	TMSB15A, TUBA4A, MIF, TUBA1B, ARPC5L, RPS19, SNRNP200, FGB, SUMO1, ABCA1, CAV1, HAT1, PSEN2, ME1, SMAD3, BID, SNRPB, VDAC2, COL1A1, Plek, KCNA4, KCNAB1, CRYAB, HRAS, His3.3A, SRC, S100A10, STXBP1, CYLD, nip7, RPS14, UBN1, TUBA1D, TUBB4B, TRAF2, CAV2, CAND1, CCT2, FKBP4, CCT8, dnajc15, POMP, VWF, CHMP4B, DDX20, SNRPC, Kcnv1, Hacl1, Gmnn, KCTD1, TUBA1C, WASF1, LNX2, PSMD10, AP1AR, C1QTNF7, SBF2, GM…
Biological Process	positive regulation of signal transduction	GO:0009967	45/281	0.0305121	SERPINF2, MIF, UBB, ZNF622, FGB, CAV1, TGFBR1, Pdgfb, WNT7A, SMAD3, PARK7, COL1A1, RPS27A, PSMC1, MAPK9, FGF1, ESR1, HRAS, SRC, PSMA4, CREBRF, prkcb, TRAF2, CAV2, CTSC, TIRAP, PSMA2, Edn1, GLIPR2, Oprm1, Atp6v1c2, FBXW7, Fgfbp1, Ctbp2, PSMD14, WLS, NGFR, vangl2-a, DAB2, CARD9, LRRK2, ADRA2A, BMF, GPR183, Gpr55
Biological Process	purine nucleoside triphosphate metabolic process	GO:0009144	7/26	0.0314468	ATP5MG, DDIT4, Atp5pf, ATP5PB, ATP5MC1, ATP5PD, Atp5mc3
Biological Process	purine ribonucleoside triphosphate metabolic process	GO:0009205	7/26	0.0314468	ATP5MG, DDIT4, Atp5pf, ATP5PB, ATP5MC1, ATP5PD, Atp5mc3
Biological Process	antigen processing and presentation of exogenous antigen	GO:0019884	7/26	0.0314468	DYNLL1, RPS27A, PSMC1, PSMA4, PSMA2, PSMD14, SEC61G
Biological Process	ATP metabolic process	GO:0046034	7/26	0.0314468	ATP5MG, DDIT4, Atp5pf, ATP5PB, ATP5MC1, ATP5PD, Atp5mc3
Biological Process	intracellular transport	GO:0046907	86/585	0.031572	Mapk7, DYNLL1, Ndufa13, TIMM13, Aaas, TIMM9, HOOK2, RPS19, RPS27, ABCA1, CAV1, TGFBR1, RPL39, RPL35, SMAD3, BID, PARK7, ATF2, CLIP1, RPS27A, MAPK9, MYO1A, CRYAB, RAN, RPL27, ANK1, RPL26, SRC, SFN, NUTF2, CYLD, TRAPPC2L, Chchd4, CREBRF, Thoc3, RBM22, RPS14, Rps2, SET, Rpl12, mybbp1a, CD36, PRICKLE1, RPL18A, XPOT, RPS16, TST, SAMM50, CHMP4B, rps21, RPL11, AHCYL1, RPS10, RPL23, RPL19, COPE, STEAP2, …
Biological Process	blood coagulation	GO:0007596	13/62	0.0329586	SERPINF2, FGB, THBS1, Pdgfb, ITGB3, TYRO3, Plek, STXBP1, CD36, Lyn, METAP1, PRKG1, SERPINE2
Biological Process	organonitrogen compound metabolic process	GO:1901564	102/708	0.0335622	CARNS1, EIF2B1, NME7, ATP5MG, P2RY13, Neu2, RPS19, DDIT4, RPS27, THBS1, SAT1, Dpysl4, RPL39, RPL35, PSEN2, GAPDH, EIF4A2, PARK7, EIF2S2, ADCY9, RPS27A, RPS4, RPL27, ANK1, RPL26, TPI1, EIF5A2, ST6GALNAC3, RPS27L, EIF3J, GPT2, Chst11, IMPDH2, PAIP2, RPS14, Rps2, EIF4A3, ADAMTS13, Rpl12, PSPH, RPL18A, RPS16, ada2, DERA, NIT2, Atp5pf, SMS, EIF1AY, SERINC3, rps21, CTPS1, EIF3I, ATP5PB, RPS10, ATP5MC1,…
Biological Process	developmental pigmentation	GO:0048066	8/32	0.0337487	CD63, KIT, SOX10, TYRP1, KITLG, OCA2, EDN3, MEF2C
Biological Process	B cell differentiation	GO:0030183	6/21	0.0344006	FLT3, KIT, PTPRC, IKZF3, INPP5D, FNIP1
Biological Process	positive regulation of Wnt signaling pathway	GO:0030177	11/50	0.034674	CAV1, WNT7A, SMAD3, COL1A1, RPS27A, PSMC1, SRC, PSMA4, PSMA2, PSMD14, WLS
Biological Process	extracellular matrix organization	GO:0030198	11/50	0.034674	SERPINF2, TGFBR1, COL2A1, NID1, COL1A1, Col5a1, COL3A1, LOX, Mfap5, MIA3, FAP
Biological Process	negative regulation of endothelial cell migration	GO:0010596	4/11	0.0353789	THBS1, ANGPT2, VASH1, MMRN2
Biological Process	negative regulation of epithelial cell migration	GO:0010633	4/11	0.0353789	THBS1, ANGPT2, VASH1, MMRN2
Biological Process	negative regulation of immune system process	GO:0002683	18/95	0.0355728	MIF, RPS19, THBS1, IRF4, PTPRC, CXCL12, TYRO3, LRRC17, JAK3, KITLG, COL3A1, CBLB, MYC, Lyn, Inpp4b, Serpinf2, INPP5D, Gpr55
Biological Process	cellular protein localization	GO:0034613	72/484	0.0370486	MRAP, NME7, Mapk7, DYNLL1, TIMM13, GET3, CACNA1A, RPS19, RPS27, TGFBR1, RPL39, RPL35, SMAD3, BID, Bmp7, COL1A1, MTCH2, CLIP1, RPS27A, PACSIN2, MAPK9, KCNAB1, ITGB2, RAN, RPL27, ANK1, RPL26, S100A10, NUTF2, CYLD, RBM22, RPS14, Rps2, NUBP1, Rpl12, CD36, PRICKLE1, RPL18A, RPS16, CHAMP1, CHMP4B, rps21, RPL11, AHCYL1, RPS10, RPL23, RPL19, TOMM7, BAG1, LYPLAL1, CRIPT, AKAP12, PSMD10, SRP72, SRP14, FERM…
Biological Process	cell adhesion	GO:0007155	76/514	0.0370549	CLPTM1, PCDHGA5, Mapk7, Pax1, ZFP36L1, TENM2, FGB, RPL22, THBS1, LAMA1, CDH5, IRF4, ITGB3, KIT, PTPRC, CCDC80, SMAD3, FAT3, CXCL12, IL15, Bmp7, NID1, COL1A1, ANGPT2, PRLR, chrd, JAK3, CD3E, ITGB2, ITGA6, COL3A1, TGFBR2, SRC, LCK, S100A10, PCDHGC3, CYLD, CDH11, ECM2, PPM1F, FOXN1, CD36, PKP2, CSTA, CBLB, DSCAM, Gpm6b, Egfl6, PCDH17, VWF, CDH4, CTPS1, MPZL2, ZAP70, SATB1, VWC2, Lyn, Cd93, MIA3, TNF…
Biological Process	cell-substrate adhesion	GO:0031589	20/109	0.0377582	FGB, THBS1, ITGB3, CCDC80, SMAD3, NID1, ITGB2, ITGA6, COL3A1, S100A10, ECM2, PPM1F, CD36, Gpm6b, Egfl6, VWC2, FERMT2, ITGA4, FREM1, FBLN2
Biological Process	apoptotic signaling pathway	GO:0097190	33/199	0.0378652	MIF, PPP1CA, Mapk7, DYNLL1, Ndufa13, DDIT4, ZNF622, FGB, THBS1, CAV1, TGFBR1, PSEN2, PTPRC, COL2A1, CXCL12, BID, PARK7, VDAC2, JAK3, snai1, ITGA6, SRC, RPS27L, CYLD, WWOX, TRAF2, SERINC3, PIAS4, CX3CR1, NDUFS3, CFLAR, DAB2
Biological Process	nucleoside biosynthetic process	GO:0009163	7/27	0.0381516	ATP5MG, Atp5pf, CTPS1, ATP5PB, ATP5MC1, ATP5PD, Atp5mc3
Biological Process	ribonucleoside biosynthetic process	GO:0042455	7/27	0.0381516	ATP5MG, Atp5pf, CTPS1, ATP5PB, ATP5MC1, ATP5PD, Atp5mc3
Biological Process	glycosyl compound biosynthetic process	GO:1901659	7/27	0.0381516	ATP5MG, Atp5pf, CTPS1, ATP5PB, ATP5MC1, ATP5PD, Atp5mc3
Biological Process	antigen receptor-mediated signaling pathway	GO:0050851	12/57	0.0384254	PSEN2, PTPRC, RPS27A, CD3E, LCK, PLCG2, prkcb, CBLB, ZAP70, Lyn, TNFRSF21, MEF2C
Biological Process	positive regulation of cytoskeleton organization	GO:0051495	12/57	0.0384254	SERPINF2, ARPC5L, SMAD3, CLIP1, S100A10, PPM1F, WASF1, AP1AR, GPR65, GMFB, IQGAP2, ARPC1A
Biological Process	protein complex assembly	GO:0006461	69/463	0.0392471	TMSB15A, TUBA4A, MIF, TUBA1B, ARPC5L, RPS19, FGB, SUMO1, CAV1, HAT1, PSEN2, ME1, SMAD3, BID, VDAC2, COL1A1, Plek, KCNA4, KCNAB1, CRYAB, HRAS, His3.3A, SRC, S100A10, STXBP1, CYLD, UBN1, TUBA1D, TUBB4B, TRAF2, CAV2, CAND1, CCT2, FKBP4, CCT8, dnajc15, POMP, VWF, CHMP4B, Kcnv1, Hacl1, KCTD1, TUBA1C, WASF1, LNX2, PSMD10, AP1AR, C1QTNF7, SBF2, GMFB, FERMT2, CAT, DGKD, FARP2, LMOD3, IQGAP2, KCTD16, C1qt…
Biological Process	protein complex biogenesis	GO:0070271	69/463	0.0392471	TMSB15A, TUBA4A, MIF, TUBA1B, ARPC5L, RPS19, FGB, SUMO1, CAV1, HAT1, PSEN2, ME1, SMAD3, BID, VDAC2, COL1A1, Plek, KCNA4, KCNAB1, CRYAB, HRAS, His3.3A, SRC, S100A10, STXBP1, CYLD, UBN1, TUBA1D, TUBB4B, TRAF2, CAV2, CAND1, CCT2, FKBP4, CCT8, dnajc15, POMP, VWF, CHMP4B, Kcnv1, Hacl1, KCTD1, TUBA1C, WASF1, LNX2, PSMD10, AP1AR, C1QTNF7, SBF2, GMFB, FERMT2, CAT, DGKD, FARP2, LMOD3, IQGAP2, KCTD16, C1qt…
Biological Process	anion transport	GO:0006820	35/214	0.0397368	SLC13A5, MIF, TTYH2, CACNA1A, ABCA1, THBS1, SLC34A2, VDAC2, PRELID1, MAPK9, P2RY3, CA2, SLC2A3, STXBP1, SLC7A5, SLC22A5, Clcn7, CD36, SLC16A7, Grik1, Abcg1, SERINC3, ATP9A, CLCN6, SLC23A2, AHCYL1, SLC1A6, Ano10, SLC17A5, ACSL1, Gabrg1, ANO9, CLNS1A, ENPP1, SLC12A2
Biological Process	myeloid cell differentiation	GO:0030099	24/137	0.0401896	RPS19, KIT, RHAG, LRRC17, KITLG, TFRC, ANK1, RPS14, KMT2E, RASSF2, FLI1, MYC, ABI1, Lyn, FLVCR1, Ostm1, Inpp4b, SOX6, INPP5D, FARP2, MAEA, MEF2C, Gpr55
Biological Process	signal transduction in response to DNA damage	GO:0042770	10/45	0.0403143	MIF, DYRK1A, RPS27A, PSMC1, snai1, PSMA4, PSMA2, PSMD10, PSMD14, CHEK2
Biological Process	renal system process involved in regulation of blood volume	GO:0001977	2/3	0.0406386	Pdgfb, EMP2
Biological Process	cytoplasmic translational initiation	GO:0002183	2/3	0.0406386	MCTS1, DENR
Biological Process	cap-independent translational initiation	GO:0002190	2/3	0.0406386	MCTS1, DENR
Biological Process	T cell tolerance induction	GO:0002517	2/3	0.0406386	CD3E, CBLB
Biological Process	regulation of T cell tolerance induction	GO:0002664	2/3	0.0406386	CD3E, CBLB
Biological Process	positive regulation of T cell tolerance induction	GO:0002666	2/3	0.0406386	CD3E, CBLB
Biological Process	purine nucleoside diphosphate catabolic process	GO:0009137	2/3	0.0406386	ENTPD2, ENTPD1
Biological Process	interleukin-4 production	GO:0032633	2/3	0.0406386	IRF4, Icoslg
Biological Process	regulation of interleukin-4 production	GO:0032673	2/3	0.0406386	IRF4, Icoslg
Biological Process	RNA import into mitochondrion	GO:0035927	2/3	0.0406386	TST, Mrpl18
Biological Process	negative regulation of carbohydrate metabolic process	GO:0045912	2/3	0.0406386	Plek, ACER2
Biological Process	G1 phase	GO:0051318	2/3	0.0406386	RPS27A, SKP1
Biological Process	calcium activated phospholipid scrambling	GO:0061588	2/3	0.0406386	ANO3, ANO9
Biological Process	glomerular mesangial cell proliferation	GO:0072110	2/3	0.0406386	Pdgfb, Bmp7
Biological Process	regulation of glomerular mesangial cell proliferation	GO:0072124	2/3	0.0406386	Pdgfb, Bmp7
Biological Process	regulation of glomerulus development	GO:0090192	2/3	0.0406386	Pdgfb, Bmp7
Biological Process	regulation of renal system process	GO:0098801	2/3	0.0406386	Pdgfb, Edn1
Biological Process	regulation of cell proliferation involved in kidney development	GO:1901722	2/3	0.0406386	Pdgfb, Bmp7
Biological Process	cellular macromolecule localization	GO:0070727	72/487	0.0416566	MRAP, NME7, Mapk7, DYNLL1, TIMM13, GET3, CACNA1A, RPS19, RPS27, TGFBR1, RPL39, RPL35, SMAD3, BID, Bmp7, COL1A1, MTCH2, CLIP1, RPS27A, PACSIN2, MAPK9, KCNAB1, ITGB2, RAN, RPL27, ANK1, RPL26, S100A10, NUTF2, CYLD, RBM22, RPS14, Rps2, NUBP1, Rpl12, CD36, PRICKLE1, RPL18A, RPS16, CHAMP1, CHMP4B, rps21, RPL11, AHCYL1, RPS10, RPL23, RPL19, TOMM7, BAG1, LYPLAL1, CRIPT, AKAP12, PSMD10, SRP72, SRP14, FERM…
Biological Process	regulation of response to stress	GO:0080134	54/353	0.0417582	SERPINF2, MIF, Mapk7, SEMA4C, ZNF622, THBS1, Pdgfb, TNFRSF6B, SMAD3, CXCL12, DYRK1A, HOPX, IL15, PARK7, TYRO3, NPAS2, Plek, ATF4, RPS27A, PSMC1, MAPK9, snai1, HRAS, C3, PSMA4, MGLL, SKP1, RSL1D1, POLR3F, TRAF2, CD36, POLR3B, RPS6KA3, tigar, SERINC3, TIRAP, PM20D1, PIAS4, PSMA2, Lyn, PSMD10, VASH1, PRKG1, PSMD14, SERPINE2, Cops5, TKFC, CREB3, CARD9, SESN3, Mas1, ADRA2A, Psmb4, MEF2C
Biological Process	positive regulation of actin filament polymerization	GO:0030838	6/22	0.0425993	ARPC5L, WASF1, AP1AR, GMFB, IQGAP2, ARPC1A
Biological Process	positive regulation of protein polymerization	GO:0032273	6/22	0.0425993	ARPC5L, WASF1, AP1AR, GMFB, IQGAP2, ARPC1A
Biological Process	actin nucleation	GO:0045010	6/22	0.0425993	ARPC5L, WASF1, AP1AR, GMFB, IQGAP2, ARPC1A
Biological Process	positive regulation of leukocyte proliferation	GO:0070665	6/22	0.0425993	PTPRC, KITLG, CD3E, ZAP70, Lyn
Biological Process	regulation of synaptic transmission, GABAergic	GO:0032228	3/7	0.0428973	CA2, STXBP1, Grik1
Biological Process	membrane biogenesis	GO:0044091	3/7	0.0428973	CAV1, PACSIN2, CAV2
Biological Process	circadian behavior	GO:0048512	3/7	0.0428973	PTGDS, NPAS2, BTBD9
Biological Process	synaptic transmission, GABAergic	GO:0051932	3/7	0.0428973	CA2, STXBP1, Grik1
Biological Process	membrane assembly	GO:0071709	3/7	0.0428973	CAV1, PACSIN2, CAV2
Biological Process	coagulation	GO:0050817	14/71	0.0441938	SERPINF2, FGB, THBS1, Pdgfb, PSEN2, ITGB3, TYRO3, Plek, STXBP1, CD36, Lyn, METAP1, PRKG1, SERPINE2
Biological Process	regulation of mitochondrion organization	GO:0010821	11/52	0.0448676	DYNLL1, BID, PRELID1, TOMM7, PSMD10, Coa8, MARCHF5, LRRK2, BMF, Coa3
Biological Process	hemostasis	GO:0007599	21/118	0.045331	SERPINF2, FGB, THBS1, Pdgfb, ITGB3, TYRO3, F13A1, Plek, F10, HRAS, His3.3A, STXBP1, CD36, VWF, Lyn, METAP1, PRKG1, TFPI, SERPINE2, PPIA
Biological Process	extrinsic apoptotic signaling pathway in absence of ligand	GO:0097192	7/28	0.0457286	PPP1CA, Mapk7, COL2A1, JAK3, WWOX, CX3CR1
Biological Process	leukocyte activation	GO:0045321	45/289	0.0460998	CLPTM1, MIF, CPLX2, FLT3, Pax1, ZFP36L1, RPL22, THBS1, CAV1, IRF4, PSEN2, KIT, PTPRC, SMAD3, CXCL12, IL15, TYRO3, IKZF3, PRELID1, JAK3, CD3E, TGFBR2, LCK, CYLD, PLCG2, PFDN1, prkcb, FOXN1, KMT2E, CBLB, PIK3CD, CTPS1, MPZL2, ZAP70, SATB1, CX3CR1, Lyn, TNFRSF21, INPP5D, DOCK2, FNIP1, RHOH, MEF2C, GPR183
Biological Process	regulation of proteolysis	GO:0030162	30/181	0.0463213	SERPINF2, RAD23A, UBB, THBS1, CAV1, APP, SMAD3, BID, PARK7, SERPINB10, PRELID1, MAPK9, C3, GLG1, RPS27L, CSTA, AURKAIP1, CPAMD8, Serpinb5, PDCD6, FBXW7, Serpinf2, TFPI, PSMD14, UCHL5, SERPINE2, ACER2, LRRK2, PAPLN, COMMD1
Biological Process	regulation of platelet activation	GO:0010543	5/17	0.0464558	Pdgfb, Plek, Lyn, PRKG1, SERPINE2
Biological Process	fatty acid transport	GO:0015908	5/17	0.0464558	MIF, THBS1, MAPK9, CD36, ACSL1
Biological Process	regulation of protein serine/threonine kinase activity	GO:0071900	24/139	0.0465345	MIF, PRKAR2A, CAV1, Pdgfb, PDCD4, KIT, Bmp7, RPS27A, MAPK9, KITLG, HRAS, TRAF2, Edn1, Lyn, PSMD10, Hspa2, vangl2-a, DAB2, ADRA2A, EPGN, EDN3, MEF2C, Prkar2b
Biological Process	regulation of body fluid levels	GO:0050878	26/153	0.0467721	SERPINF2, FGB, THBS1, CAV1, Pdgfb, ITGB3, TYRO3, F13A1, Plek, F10, HRAS, His3.3A, STXBP1, SFN, EMP2, CD36, VWF, Agr2, Edn1, Lyn, METAP1, PRKG1, TFPI, SERPINE2, PPIA
Biological Process	positive regulation of cell communication	GO:0010647	47/304	0.046898	SERPINF2, MIF, UBB, ZNF622, FGB, CAV1, TGFBR1, Pdgfb, WNT7A, SMAD3, PARK7, COL1A1, RPS27A, PSMC1, MAPK9, FGF1, ESR1, HRAS, NCS1, SRC, PSMA4, CREBRF, prkcb, TRAF2, CAV2, CTSC, TIRAP, PSMA2, Edn1, GLIPR2, Oprm1, Atp6v1c2, FBXW7, Fgfbp1, Ctbp2, PSMD14, WLS, NGFR, vangl2-a, DAB2, CARD9, LRRK2, ADRA2A, EDN3, BMF, GPR183, Gpr55
Biological Process	endothelial cell proliferation	GO:0001935	9/40	0.0469071	THBS1, CAV1, TGFBR1, Pdgfb, DSL1, TNMD, CAV2, AIMP1, VASH1
Biological Process	regulation of coagulation	GO:0050818	9/40	0.0469071	SERPINF2, THBS1, Pdgfb, PSEN2, Plek, CD36, Lyn, PRKG1, SERPINE2
Biological Process	replacement ossification	GO:0036075	4/12	0.0480974	COL2A1, COL1A1, mef2d, MEF2C
Biological Process	positive T cell selection	GO:0043368	4/12	0.0480974	IRF4, PTPRC, ZAP70, DOCK2
Biological Process	positive regulation of oxidoreductase activity	GO:0051353	4/12	0.0480974	PARK7, ESR1, HRAS, Edn1
Biological Process	regulation of cellular component biogenesis	GO:0044087	33/203	0.048183	TMSB15A, SERPINF2, ARPC5L, SUMO1, WNT7A, PSEN2, SMAD3, BID, Bmp7, VDAC2, Plek, LCAT, SRC, S100A10, STXBP1, PPM1F, dnajc15, WASF1, Sh3yl1, AP1AR, GPR65, GMFB, PSMC6, FARP2, LMOD3, IQGAP2, PSMC5, CDC42EP3, MEF2C, BMF, ARPC1A, TMSB4, CDC42EP4
Biological Process	regulation of peptidase activity	GO:0052547	20/112	0.048398	APP, SMAD3, BID, PARK7, SERPINB10, PRELID1, MAPK9, C3, RPS27L, CSTA, CPAMD8, Serpinb5, PDCD6, Serpinf2, TFPI, PSMD14, UCHL5, SERPINE2, ACER2, PAPLN
Biological Process	cellular macromolecule catabolic process	GO:0044265	49/320	0.0498187	RAD23A, UBB, RPS19, RPL35, PSMA7, UCHL3, RPS27A, PSMC1, RPL27, RPL26, PSMA4, CYLD, LSM3, RPS14, SKP1, Rps2, EIF4A3, RNPS1, RPL18A, RPS16, RBX1, TNRC6B, RPS10, RPL23, RPL19, WWP1, CYC, LSM5, PSMA2, FBXW7, chmp3, PSMA3, PSMD14, UCHL5, CDC20, RPL30, PSMA5, PSMC5, RPL15, Uhrf2, LONP1, COMMD1, USP48, DCP2, RPL37A, RPL29, RPL38
Cellular Component	ribosome	GO:0005840	70/98	2.77429e-41	RPS26, RPL36A, FAU, RPS19, RPS27, RPL36, RPL22, RPL6, RPS17, RPL39, RPL35, RPL5, RPS27A, RPL13, RPS4, RPLP1, RPL27, RPL26, RPS27L, RPL4, RPL32, RPS14, Rps2, RPL7A, mrpl41-a, Rpl12, RPL23A, RPL18A, RPS16, MRPL42, RPL3, RPL31, MRPS31, RPL21, rps21, RPL11, rpl10a, RPS10, RPL23, RPL19, RPL7, MRPL13, MRPL3, MRPL32, RPS12, RPS7, MRPL58, MCTS1, METAP1, RPS8, Mrps22, rpl35a, Mrpl47, RPL30, RPL9, RPLP2, R…
Cellular Component	ribosomal subunit	GO:0044391	64/87	4.13442e-39	RPS26, FAU, RPS19, RPS27, RPL36, RPL22, RPL6, RPS17, RPL39, RPL35, RPL5, RPS27A, RPL13, RPS4, RPLP1, RPL27, RPL26, RPS27L, RPL4, RPL32, RPS14, Rps2, RPL7A, mrpl41-a, Rpl12, RPL23A, RPL18A, RPS16, MRPL42, RPL3, RPL31, MRPS31, RPL21, rps21, RPL11, rpl10a, RPS10, RPL23, RPL19, RPL7, MRPL3, MRPL32, RPS12, RPS7, MRPL58, MCTS1, RPS8, Mrps22, rpl35a, RPL30, RPL9, RPLP2, RPL37, RPS15A, RPL15, rps20, RPL3…
Cellular Component	large ribosomal subunit	GO:0015934	37/46	1.71439e-25	RPL36, RPL22, RPL6, RPL39, RPL35, RPL5, RPL13, RPLP1, RPL27, RPL26, RPL4, RPL32, RPL7A, mrpl41-a, Rpl12, RPL23A, RPL18A, RPL3, RPL31, RPL21, RPL11, rpl10a, RPL23, RPL19, RPL7, MRPL3, MRPL58, rpl35a, RPL30, RPL9, RPLP2, RPL37, RPL15, RPL37A, Rpl27a, RPL29, RPL38
Cellular Component	intracellular ribonucleoprotein complex	GO:0030529	113/333	1.57496e-24	RPS26, Rpl22l1, PTGES3, PPIL1, RPL36A, FAU, RPS19, RPS27, SNRNP200, RPL36, RPL22, RPL6, RPS17, RPL39, RPL35, MRPL23, RPL5, SNRPB, RPS27A, RPL13, UBA52, RPS4, RPLP1, RPL27, RPL26, PSMA4, RPS27L, MRPS11, RPL4, EIF3J, LSM3, RPL32, RBM22, RPS14, Rps2, EIF4A3, RPL7A, mrpl41-a, Rpl12, RPL23A, RPL18A, RPS16, MRPL42, RPL3, Mrpl30, RPL31, MRPS9, WBP4, MRPS31, RPL21, Cwc15, rps21, EIF3I, RPL11, BCAS2, rpl1…
Cellular Component	ribonucleoprotein complex	GO:1990904	113/333	1.57496e-24	RPS26, Rpl22l1, PTGES3, PPIL1, RPL36A, FAU, RPS19, RPS27, SNRNP200, RPL36, RPL22, RPL6, RPS17, RPL39, RPL35, MRPL23, RPL5, SNRPB, RPS27A, RPL13, UBA52, RPS4, RPLP1, RPL27, RPL26, PSMA4, RPS27L, MRPS11, RPL4, EIF3J, LSM3, RPL32, RBM22, RPS14, Rps2, EIF4A3, RPL7A, mrpl41-a, Rpl12, RPL23A, RPL18A, RPS16, MRPL42, RPL3, Mrpl30, RPL31, MRPS9, WBP4, MRPS31, RPL21, Cwc15, rps21, EIF3I, RPL11, BCAS2, rpl1…
Cellular Component	small ribosomal subunit	GO:0015935	24/33	3.45076e-15	RPS26, FAU, RPS19, RPS27, RPS17, RPS27A, RPS27L, RPS14, Rps2, RPS16, MRPL42, MRPS31, rps21, RPS10, RPS12, RPS7, MCTS1, RPS8, Mrps22, RPS15A, rps20, mrps15, RPS25, MRPS18C
Cellular Component	membrane-bounded vesicle	GO:0031988	310/1792	2.31368e-10	LRP1, SERPINF2, TUBA4A, MIF, RPS26, PPP1CA, Pfdn2, H3-I, PRKAR2A, DYNLL1, HUWE1, Ndufa13, PPIL1, TUBA1B, PITPNA, GET3, VPS37D, UBB, Scel, CLN5, ARPC5L, CD63, RPS19, STX3, FGB, RPL22, ABCA1, TYR, COL18A1, THBS1, CAV1, LDHB, CKMT1, CLDN5, OGN, RPS17, PTGDS, GAPDH, APP, PSMB7, PTPRC, CXCL12, BID, LIFR, ALDH1A1, RPL5, PARK7, SNRPB, PSMA7, CCT4, ATP6V0A2, ATP6V0A1, VDAC2, Cd9, NID1, Col5a1, MTCH2, UCH…
Cellular Component	mitochondrial envelope	GO:0005740	37/98	2.62216e-10	Ndufa13, NDUFB7, PARK7, VDAC2, MTCH2, ATF2, COX6A1, NDUFA8, NDUFA5, SAMM50, Atp5pf, NDUFV3, SDHD, ATP5PB, TOMM6, NDUFB9, TOMM7, NDUFS6, TIMM17A, ATP5PD, CISD2, RMDN3, NDUFS3, NDUFB1, MARCHF5, NDUFB5, TOMM20, NDUFV2, LRRK2, Ndufa6, Uqcrh, Ndufa4, Ndufa1, Coa3, COX7A2
Cellular Component	mitochondrial membrane	GO:0031966	37/98	2.62216e-10	Ndufa13, NDUFB7, PARK7, VDAC2, MTCH2, ATF2, COX6A1, NDUFA8, NDUFA5, SAMM50, Atp5pf, NDUFV3, SDHD, ATP5PB, TOMM6, NDUFB9, TOMM7, NDUFS6, TIMM17A, ATP5PD, CISD2, RMDN3, NDUFS3, NDUFB1, MARCHF5, NDUFB5, TOMM20, NDUFV2, LRRK2, Ndufa6, Uqcrh, Ndufa4, Ndufa1, Coa3, COX7A2
Cellular Component	organelle envelope	GO:0031967	72/270	3.31307e-10	Ndufa13, TIMM13, TIMM9, NDUFB7, CKMT1, PSEN2, APP, SMAD3, PARK7, VDAC2, MTCH2, ATF2, IGF2R, PRELID1, SRC, COX4I1, SLC25A20, Atp5mf, TRAP1, COX6A1, NDUFA8, Mdh2, NDUFA5, TST, SAMM50, Chchd3, Atp5pf, NDUFV3, dnajc15, NDUFA9, SDHD, ATP5PB, TOMM6, ATP5MC1, NDUFA7, Cox6c, NDUFB9, TOMM7, CYC, NDUFS6, Tyms, TIMM17A, ATP5PD, SLC25A14, CISD2, RMDN3, CPT1A, NDUFS3, NDUFB1, ALOX5, MARCHF5, NDUFB3, HCCS, PLA…
Cellular Component	envelope	GO:0031975	72/270	3.31307e-10	Ndufa13, TIMM13, TIMM9, NDUFB7, CKMT1, PSEN2, APP, SMAD3, PARK7, VDAC2, MTCH2, ATF2, IGF2R, PRELID1, SRC, COX4I1, SLC25A20, Atp5mf, TRAP1, COX6A1, NDUFA8, Mdh2, NDUFA5, TST, SAMM50, Chchd3, Atp5pf, NDUFV3, dnajc15, NDUFA9, SDHD, ATP5PB, TOMM6, ATP5MC1, NDUFA7, Cox6c, NDUFB9, TOMM7, CYC, NDUFS6, Tyms, TIMM17A, ATP5PD, SLC25A14, CISD2, RMDN3, CPT1A, NDUFS3, NDUFB1, ALOX5, MARCHF5, NDUFB3, HCCS, PLA…
Cellular Component	vesicle	GO:0031982	312/1844	2.80115e-09	LRP1, SERPINF2, TUBA4A, MIF, RPS26, PPP1CA, Pfdn2, H3-I, PRKAR2A, DYNLL1, HUWE1, Ndufa13, PPIL1, TUBA1B, PITPNA, GET3, VPS37D, UBB, Scel, CLN5, ARPC5L, CD63, SEMA4C, RPS19, STX3, FGB, RPL22, ABCA1, TYR, COL18A1, THBS1, CAV1, LDHB, CKMT1, CLDN5, OGN, RPS17, PTGDS, GAPDH, APP, PSMB7, PTPRC, CXCL12, BID, LIFR, ALDH1A1, RPL5, PARK7, SNRPB, PSMA7, CCT4, ATP6V0A2, ATP6V0A1, VDAC2, Cd9, NID1, Col5a1, MT…
Cellular Component	mitochondrial part	GO:0044429	46/153	1.04936e-08	Ndufa13, TIMM13, TIMM9, Pdk2, NDUFB7, PARK7, VDAC2, MTCH2, ATF2, TRAP1, COX6A1, NDUFA8, NDUFA5, TST, SAMM50, Atp5pf, NDUFV3, SDHD, ATP5PB, TOMM6, NDUFB9, TOMM7, NDUFS6, Tyms, TIMM17A, ATP5PD, CISD2, RMDN3, NDUFS3, NDUFB1, MARCHF5, NDUFB5, TIMM10, TOMM20, NDUFV2, AK3, LRRK2, Ndufa6, LONP1, Uqcrh, Ndufa4, Ndufa1, Coa3, COX7A2
Cellular Component	macromolecular complex	GO:0032991	362/2225	1.07304e-08	LRP1, CDK2, SERPINF2, TUBA4A, CPLX2, GPR63, EIF2B1, MCM9, RPS26, PPP1CA, Rpl22l1, Pfdn2, BKJ, TTYH2, DYNLL1, PTGES3, RAD23A, PPIL1, PFDN5, Aaas, RPL36A, ppp4cb, FAU, BKJ, ARPC5L, EEF1D, purb, CACNA1A, HOOK2, RPS19, SCN1B, RPS27, SNRNP200, MED11, FGB, RPL36, RPL22, RPL6, THBS1, CAV1, LAMA1, HAT1, CBL, RPS17, TGFBR1, RPL39, RPL35, PSEN2, GAPDH, APP, ITGB3, MRPL23, PSMB7, COL2A1, SMAD3, DYRK1A, RPL5…
Cellular Component	mitochondrion	GO:0005739	46/155	1.64518e-08	Ndufa13, TIMM13, TIMM9, Pdk2, NDUFB7, PARK7, VDAC2, MTCH2, ATF2, TRAP1, COX6A1, NDUFA8, NDUFA5, TST, SAMM50, Atp5pf, NDUFV3, SDHD, ATP5PB, TOMM6, NDUFB9, TOMM7, NDUFS6, Tyms, TIMM17A, ATP5PD, CISD2, RMDN3, NDUFS3, NDUFB1, MARCHF5, NDUFB5, TIMM10, TOMM20, NDUFV2, AK3, LRRK2, Ndufa6, LONP1, Uqcrh, Ndufa4, Ndufa1, Coa3, COX7A2
Cellular Component	mitochondrial membrane part	GO:0044455	25/61	3.12011e-08	Ndufa13, PARK7, COX6A1, NDUFA8, NDUFA5, Atp5pf, NDUFV3, SDHD, ATP5PB, NDUFB9, NDUFS6, TIMM17A, ATP5PD, NDUFS3, NDUFB1, NDUFB5, NDUFV2, LRRK2, Ndufa6, Uqcrh, Ndufa4, Ndufa1, Coa3, COX7A2
Cellular Component	organelle inner membrane	GO:0019866	50/190	2.76008e-07	Ndufa13, TIMM13, TIMM9, NDUFB7, CKMT1, PSEN2, SMAD3, VDAC2, MTCH2, SRC, COX4I1, SLC25A20, Atp5mf, TRAP1, COX6A1, NDUFA8, Mdh2, NDUFA5, TST, SAMM50, Chchd3, Atp5pf, dnajc15, NDUFA9, SDHD, ATP5PB, ATP5MC1, NDUFA7, Cox6c, NDUFB9, Tyms, TIMM17A, ATP5PD, SLC25A14, CPT1A, NDUFS3, NDUFB3, HCCS, NDUFB5, TIMM10, LRRK2, Ndufa6, UQCR11, UQCR10, PHB2, Uqcrh, Ndufa4, Coa3, COX7A2
Cellular Component	cytoplasmic part	GO:0044444	309/1902	2.89253e-07	LRP1, CPLX2, RPS26, PPP1CA, Mapk7, DYNLL1, PTGES3, Ndufa13, TIMM13, TIMM9, RPL36A, FAU, ADRB1, CLN5, CD63, SEMA4C, Pdk2, RPS19, NDUFB7, RPS27, STX3, FGB, RPL36, RPL22, ABCA1, RPL6, TYR, THBS1, CAV1, LDHB, RPS17, TRAF5, PTGDS, RPL39, RPL35, PSEN2, PDCD4, GAPDH, APP, CRABP1, KIT, SMAD3, NBEA, BID, RPL5, PARK7, SNRPB, ATP6V0A2, ATP6V0A1, VDAC2, MTCH2, ATP2A3, ATF2, CLIP1, LFNG, RPS27A, PSMC1, IGF2R,…
Cellular Component	cytoplasm	GO:0005737	309/1908	3.98329e-07	LRP1, CPLX2, RPS26, PPP1CA, Mapk7, DYNLL1, PTGES3, Ndufa13, TIMM13, TIMM9, RPL36A, FAU, ADRB1, CLN5, CD63, SEMA4C, Pdk2, RPS19, NDUFB7, RPS27, STX3, FGB, RPL36, RPL22, ABCA1, RPL6, TYR, THBS1, CAV1, LDHB, RPS17, TRAF5, PTGDS, RPL39, RPL35, PSEN2, PDCD4, GAPDH, APP, CRABP1, KIT, SMAD3, NBEA, BID, RPL5, PARK7, SNRPB, ATP6V0A2, ATP6V0A1, VDAC2, MTCH2, ATP2A3, ATF2, CLIP1, LFNG, RPS27A, PSMC1, IGF2R,…
Cellular Component	organellar ribosome	GO:0000313	12/20	8.34862e-07	mrpl41-a, MRPL42, MRPS31, MRPL13, MRPL3, MRPL58, Mrps22, Mrpl47, mrps15, MRPS18C, MRPL20, Mrpl57
Cellular Component	intracellular organelle part	GO:0044446	305/1992	7.78777e-05	LRP1, CDK2, CDC6, RPS26, NME7, PPP1CA, Mapk7, PRKAR2A, DYNLL1, RAD23A, Ndufa13, PPIL1, TIMM13, Aaas, TUBA1B, TIMM9, ppp4cb, FAU, CLN5, CD63, SEMA4C, HOOK2, Pdk2, RPS19, NDUFB7, RPS27, SNRNP200, TENM2, SUMO1, RPL36, RPL22, RPL6, TYR, CAV1, CKMT1, RPS17, TRAF5, RPL39, RPL35, PSEN2, APP, SMAD3, RPL5, PARK7, SNRPB, CCT4, ATP6V0A2, VDAC2, SOX10, MTCH2, ATF4, ATP2A3, ATF2, CLIP1, LFNG, RPS27A, PSMC1, I…
Cellular Component	cell-substrate adherens junction	GO:0005924	52/257	0.000417996	LRP1, PRKAR2A, ARPC5L, RPS19, RPL22, RPL6, CAV1, RPS17, PTPRC, RPL5, Cd9, NUDT16L1, JAK1, IGF2R, PACSIN2, RPS4, ALCAM, ITGA6, RPLP1, RPL27, RPL4, RPS14, Rps2, RPL7A, Rpl12, RPS16, RPL3, RPL31, rpl10a, RPS10, RPL23, LASP1, RPL19, RPL7, RPS7, PARVA, FERMT2, CAT, ITGA4, FAP, RPS8, LAMTOR3, RPL30, RPL9, RPLP2, DAB2, PDLIM1, LPP, RPL37A, PDGFRB, RPL38, PPIA
Cellular Component	cell-substrate junction	GO:0030055	52/260	0.000557156	LRP1, PRKAR2A, ARPC5L, RPS19, RPL22, RPL6, CAV1, RPS17, PTPRC, RPL5, Cd9, NUDT16L1, JAK1, IGF2R, PACSIN2, RPS4, ALCAM, ITGA6, RPLP1, RPL27, RPL4, RPS14, Rps2, RPL7A, Rpl12, RPS16, RPL3, RPL31, rpl10a, RPS10, RPL23, LASP1, RPL19, RPL7, RPS7, PARVA, FERMT2, CAT, ITGA4, FAP, RPS8, LAMTOR3, RPL30, RPL9, RPLP2, DAB2, PDLIM1, LPP, RPL37A, PDGFRB, RPL38, PPIA
Cellular Component	adherens junction	GO:0005912	52/262	0.000671613	LRP1, PRKAR2A, ARPC5L, RPS19, RPL22, RPL6, CAV1, RPS17, PTPRC, RPL5, Cd9, NUDT16L1, JAK1, IGF2R, PACSIN2, RPS4, ALCAM, ITGA6, RPLP1, RPL27, RPL4, RPS14, Rps2, RPL7A, Rpl12, RPS16, RPL3, RPL31, rpl10a, RPS10, RPL23, LASP1, RPL19, RPL7, RPS7, PARVA, FERMT2, CAT, ITGA4, FAP, RPS8, LAMTOR3, RPL30, RPL9, RPLP2, DAB2, PDLIM1, LPP, RPL37A, PDGFRB, RPL38, PPIA
Cellular Component	anchoring junction	GO:0070161	54/276	0.000761204	LRP1, PRKAR2A, ARPC5L, RPS19, RPL22, RPL6, CAV1, RPS17, CDH5, PTPRC, RPL5, Cd9, NUDT16L1, JAK1, IGF2R, PACSIN2, RPS4, ALCAM, ITGA6, RPLP1, RPL27, RPL4, RPS14, Rps2, RPL7A, Rpl12, RPS16, RPL3, PKP2, RPL31, rpl10a, RPS10, RPL23, LASP1, RPL19, RPL7, RPS7, PARVA, FERMT2, CAT, ITGA4, FAP, RPS8, LAMTOR3, RPL30, RPL9, RPLP2, DAB2, PDLIM1, LPP, RPL37A, PDGFRB, RPL38, PPIA
Cellular Component	organellar small ribosomal subunit	GO:0000314	5/8	0.00135001	MRPL42, MRPS31, Mrps22, mrps15, MRPS18C
Cellular Component	proteasome accessory complex	GO:0022624	5/8	0.00135001	PSMC1, PSMD7, PSMD12, PSMD14, PSMC5
Cellular Component	cell junction	GO:0030054	78/445	0.001846	LRP1, PRKAR2A, ARPC5L, RPS19, SCN1B, STX3, TENM2, RPL22, RPL6, CAV1, LAMA1, CLDN5, RPS17, CDH5, TGFBR1, APP, KIT, PTPRC, RPL5, Cd9, NUDT16L1, JAK1, IGF2R, PACSIN2, RPS4, CD3E, ALCAM, ITGA6, RPLP1, RPL27, LCK, GJA5, ATP1B1, CGNL1, RPL4, RPS14, UBN1, MICALL2, Rps2, RPL7A, Rpl12, RPS16, RPL3, PKP2, RPL31, Clmp, rpl10a, RPS10, RPL23, LASP1, RPL19, ZAP70, RPL7, GJC1, RPS7, PARVA, FERMT2, CAT, ITGA4, F…
Cellular Component	proteinaceous extracellular matrix	GO:0005578	12/38	0.00198224	LAMA1, COL2A1, CCDC80, NID1, COL1A1, Col5a1, ENTPD2, COL3A1, ECM2, Vwa1, VWC2, Lamc1
Cellular Component	fibrillar collagen trimer	GO:0005583	4/6	0.00320497	COL2A1, COL1A1, Col5a1, COL3A1
Cellular Component	banded collagen fibril	GO:0098643	4/6	0.00320497	COL2A1, COL1A1, Col5a1, COL3A1
Cellular Component	complex of collagen trimers	GO:0098644	4/6	0.00320497	COL2A1, COL1A1, Col5a1, COL3A1
Cellular Component	organelle part	GO:0044422	336/2342	0.00432007	LRP1, CDK2, CDC6, RPS26, NME7, PPP1CA, Mapk7, PRKAR2A, DYNLL1, RAD23A, Ndufa13, PPIL1, TIMM13, Aaas, TUBA1B, TIMM9, ppp4cb, FAU, CLN5, CD63, SEMA4C, HOOK2, Pdk2, RPS19, NDUFB7, RPS27, SNRNP200, TENM2, SUMO1, RPL36, RPL22, RPL6, TYR, CAV1, CKMT1, RPS17, TRAF5, RPL39, RPL35, PSEN2, APP, SURF4, SMAD3, BID, RPL5, PARK7, SNRPB, CCT4, MGAT4C, ATP6V0A2, ATP6V0A1, VDAC2, SOX10, MTCH2, ATF4, ATP2A3, ATF2,…
Cellular Component	extracellular matrix	GO:0031012	32/162	0.00730892	COL18A1, LAMA1, WNT7A, COL2A1, CCDC80, NID1, COL1A1, Col5a1, SPON1, ENTPD2, FGF1, ITGA6, COL3A1, LOX, HAPLN1, WNT8C, ECM2, ASPN, ADAMTSL2, ADAMTS13, DCN, Egfl6, FREM2, VWF, Vwa1, COL15A1, VWC2, Lamc1, MATN2, ADAMTS5, PAPLN, ADAMTSL1
Cellular Component	proteasome complex	GO:0000502	8/24	0.00768924	PSMC1, PSMD7, PSMD6, PSMD12, Psmc3, PSMC6, PSMD14, PSMC5
Cellular Component	proton-transporting two-sector ATPase complex	GO:0016469	9/29	0.00805635	ATP6V0A2, ATP6V0A1, ATP6V1G1, ATP6V1E1, ATP5MC1, Atp6v1c2, Atp5mc3, Atp6v1g3, ATP6V1A
Cellular Component	extracellular matrix component	GO:0044420	17/75	0.0120979	COL18A1, LAMA1, COL2A1, CCDC80, NID1, COL1A1, Col5a1, ENTPD2, ITGA6, COL3A1, Egfl6, FREM2, Vwa1, COL15A1, Lamc1, MATN2, PAPLN
Cellular Component	organelle membrane	GO:0031090	136/894	0.0131939	LRP1, Ndufa13, TIMM13, Aaas, TIMM9, CLN5, CD63, NDUFB7, SUMO1, TYR, CAV1, CKMT1, PSEN2, SURF4, SMAD3, BID, PARK7, MGAT4C, ATP6V0A2, ATP6V0A1, VDAC2, SOX10, MTCH2, ATP2A3, ATF2, LFNG, RPS27A, MMP27, TYRP1, PACSIN2, NCS1, SRC, EIF5A2, COX4I1, COPG1, SLC25A20, Atp5mf, Clcn7, TRAP1, ANKLE2, COX6A1, NDUFA8, ATP6V1G1, TRAF2, Mdh2, EMC6, NDUFA5, CAV2, PRICKLE1, MFNG, TST, ITPR2, SAMM50, Chchd3, Atp5pf, …
Cellular Component	non-membrane-bounded organelle	GO:0043228	238/1655	0.0168054	LRP1, TMSB15A, CDK2, TUBA4A, CDC6, RPS26, NME7, PPP1CA, Pfdn2, H3-I, PRKAR2A, DYNLL1, Aaas, TUBA1B, GET3, RPL36A, ppp4cb, FAU, ARPC5L, EEF1D, HOOK2, RPS19, RPS27, ZNF622, SUMO1, RPL36, RPL22, RPL6, RPS17, TRAF5, RPL39, RPL35, PSEN2, GAPDH, APP, PSMB7, SMAD3, RPL5, ACTR6, CCT4, NUDT16L1, JAK1, SERPINB10, ATF2, CHD1, CLIP1, RPS27A, JAK3, RPL13, RPS4, KCNAB1, MYO1A, CRYAB, ESR1, RAN, His3.3A, RPLP1,…
Cellular Component	intracellular non-membrane-bounded organelle	GO:0043232	238/1655	0.0168054	LRP1, TMSB15A, CDK2, TUBA4A, CDC6, RPS26, NME7, PPP1CA, Pfdn2, H3-I, PRKAR2A, DYNLL1, Aaas, TUBA1B, GET3, RPL36A, ppp4cb, FAU, ARPC5L, EEF1D, HOOK2, RPS19, RPS27, ZNF622, SUMO1, RPL36, RPL22, RPL6, RPS17, TRAF5, RPL39, RPL35, PSEN2, GAPDH, APP, PSMB7, SMAD3, RPL5, ACTR6, CCT4, NUDT16L1, JAK1, SERPINB10, ATF2, CHD1, CLIP1, RPS27A, JAK3, RPL13, RPS4, KCNAB1, MYO1A, CRYAB, ESR1, RAN, His3.3A, RPLP1,…
Cellular Component	organellar large ribosomal subunit	GO:0000315	3/5	0.0170102	mrpl41-a, MRPL3, MRPL58
Cellular Component	secretory granule	GO:0030141	13/55	0.0188628	STX3, FGB, THBS1, CAV1, ATP6V0A2, NCS1, STXBP1, CAV2, VWF, TCP1, CUZD1, SERPINE2
Cellular Component	secretory vesicle	GO:0099503	13/55	0.0188628	STX3, FGB, THBS1, CAV1, ATP6V0A2, NCS1, STXBP1, CAV2, VWF, TCP1, CUZD1, SERPINE2
Cellular Component	extracellular region	GO:0005576	82/520	0.0225223	IL17D, SERPINF2, MIF, CPXM1, FAU, SEMA4C, FGB, COL18A1, THBS1, LAMA1, OGN, PTGDS, RPL39, APP, KIT, COL2A1, CCDC80, IL15, F13A1, Bmp7, Cd9, NID1, COL1A1, Col5a1, ANGPT2, ENTPD2, chrd, ENO1, KITLG, S100A11, FGF1, LCAT, TFRC, LPL, ETS1, COL3A1, C3, TPI1, NPY, LOX, Igfbp1, HAPLN3, GNL3, ECM2, ADAMTS13, CD36, DCN, TST, ada2, CSTA, CTSC, Vwa1, Fabp3, CPAMD8, COL15A1, Edn1, Serpinb5, VWC2, MDH1, C1QTNF7…
Cellular Component	proton-transporting two-sector ATPase complex, proton-transporting domain	GO:0033177	4/10	0.0294217	ATP6V0A2, ATP6V0A1, ATP5MC1, Atp5mc3
Cellular Component	extracellular region part	GO:0044421	79/510	0.0361088	IL17D, SERPINF2, MIF, CPXM1, FAU, SEMA4C, FGB, COL18A1, THBS1, LAMA1, OGN, PTGDS, RPL39, APP, KIT, COL2A1, CCDC80, IL15, F13A1, Bmp7, Cd9, NID1, COL1A1, Col5a1, ANGPT2, ENTPD2, chrd, ENO1, KITLG, S100A11, FGF1, LCAT, TFRC, LPL, ETS1, COL3A1, C3, TPI1, LOX, HAPLN3, GNL3, ECM2, ADAMTS13, CD36, DCN, TST, ada2, CSTA, CTSC, Vwa1, Fabp3, CPAMD8, COL15A1, Edn1, Serpinb5, VWC2, MDH1, C1QTNF7, Serpinf2, T…
Cellular Component	spliceosomal snRNP complex	GO:0097525	5/16	0.0439169	SNRNP200, SNRPB, SNRPC, SNRPG, SNRPD1
Cellular Component	mRNA cleavage factor complex	GO:0005849	2/3	0.0447342	CPSF4, CPSF3
Molecular Function	RNA binding	GO:0003723	171/837	4.38751e-14	LRP1, TUT7, RPS26, EXOSC8, MRPL43, HUWE1, TUBA1B, MRPL54, UBB, FAU, ZFP36L1, purb, RPS19, RPS27, SNRNP200, ZNF622, SUMO1, RPL36, RPL22, RPL6, RPS17, RPL35, EIF4A2, RPL5, PARK7, EIF2S2, SNRPB, FKBP3, CCT4, NUDT16L1, RPS27A, PSMC1, RPL13, HSPE1, RPS4, Cavin1, ENO1, TFRC, RAN, RPL27, RTRAF, RPL26, EIF5A2, STXBP1, RPS27L, MRPS11, RPL4, EIF3J, DUS2, nip7, GNL3, LSM3, RPL32, nhp2, NOP16, RBM22, RPS14, …
Molecular Function	structural molecule activity	GO:0005198	49/148	5.97071e-12	TUBA4A, RPS26, BKJ, TUBA1B, FAU, RPS19, RPS27, RPL22, LDHB, LAMA1, RPS17, RPL39, RPL35, MRPL23, COL2A1, COL1A1, Col5a1, BKJ, RPS27A, RPS4, CRYAB, RPL27, COL3A1, RPL26, PDLIM3, RPS14, Rps2, TUBA1D, TUBB4B, Rpl12, RPL23A, RPL18A, RPS16, RPL11, RPL23, RPL19, TUBA1C, rpl35a, Mrpl47, RPL30, RPL37, RPL15, rps20, RPL37A, RPL29, MRPS18C, YEATS4, RPL38
Molecular Function	protein transporter activity	GO:0008565	6/8	6.31339e-05	LRP1, Abcg1, TOMM7, TIMM17A, TOMM20, SEC61G
Molecular Function	nucleic acid binding	GO:0003676	253/1761	0.000213349	LRP1, TUT7, MCM9, RPS26, EXOSC8, H3-I, MRPL43, Pax1, RAD23A, ZBTB20, HUWE1, ARID3B, TUBA1B, MRPL54, UBB, FAU, ZFP36L1, purb, DRAP1, RPS19, RPS27, SNRNP200, ZNF622, SUMO1, RPL36, RPL22, RPL6, Tbx4, RPS17, PPARA, PAX3, RPL39, RPL35, MEOX2, IRF4, PDCD4, SMAD3, EIF4A2, HOPX, RPL5, PARK7, EIF2S2, SNRPB, NFIL3, FKBP3, CCT4, NPAS2, NUDT16L1, SOX10, IKZF3, ATF4, ATF2, CHD1, RPS27A, PSMC1, RPL13, HSPE1, G…
Molecular Function	translation factor activity, RNA binding	GO:0008135	13/40	0.000483501	EIF2S2, EIF5A2, EIF3J, EIF1AY, MTRF1, EIF3I, ELOC, MRPL58, EIF2S1, EIF2B2, EIF3F, EIF3B, DENR
Molecular Function	monovalent inorganic cation transmembrane transporter activity	GO:0015077	30/138	0.000676934	ATP5MG, SCN1B, RHAG, ATP6V0A2, ATP6V0A1, KCNA4, SLC8A1, KCNAB1, ATP1B1, ATP1A1, SLC24A2, SLC24A5, UQCRFS1, ATP6V1E1, Atp5pf, ATP5PB, ATP5MC1, Kcnv1, KCNQ5, Atp6v1c2, ATP5PD, Atp5mc3, SLC9A9, SLC12A2, UQCR11, KCNK18, Uqcrh, KCNK13, SLC24A4, ATP6V1A
Molecular Function	rRNA binding	GO:0019843	4/5	0.000900639	RPL5, Cavin1, TST, Mrpl18
Molecular Function	copper ion binding	GO:0005507	3/3	0.00167775	PARK7, COX17, ATOX1
Molecular Function	inorganic cation transmembrane transporter activity	GO:0022890	35/178	0.00171135	ATP5MG, CACNA1A, SCN1B, RHAG, ATP6V0A2, ATP6V0A1, KCNA4, SLC8A1, KCNAB1, NCS1, ATP1B1, ATP1A1, SLC24A2, SLC24A5, UQCRFS1, ATP6V1E1, ITPR2, Atp5pf, ATP5PB, ATP5MC1, Kcnv1, Oprm1, KCNQ5, Atp6v1c2, ATP5PD, MMGT1, Atp5mc3, SLC9A9, SLC12A2, UQCR11, KCNK18, Uqcrh, KCNK13, SLC24A4, ATP6V1A
Molecular Function	peptidase regulator activity	GO:0061134	15/56	0.00175682	APP, SERPINB10, MAPK9, C3, RPS27L, CSTA, RPS6KA3, CTSC, SERPINB6, Serpinb5, Serpinf2, PSMD14, UCHL5, SERPINE2, PAPLN
Molecular Function	glycosaminoglycan binding	GO:0005539	18/73	0.0017974	RPL22, THBS1, APP, PTPRC, CCDC80, NCAN, Fgf14, Col5a1, chrd, FGF1, LPL, Stab1, ECM2, PTN, GREM2, RSPO3, SERPINE2, RPL29
Molecular Function	NADH dehydrogenase activity	GO:0003954	6/14	0.00359104	Ndufa13, NDUFA5, NDUFA7, NDUFS3, NDUFV2
Molecular Function	NADH dehydrogenase (quinone) activity	GO:0050136	6/14	0.00359104	Ndufa13, NDUFA5, NDUFA7, NDUFS3, NDUFV2
Molecular Function	oxidoreductase activity, acting on NAD(P)H, quinone or similar compound as acceptor	GO:0016655	6/15	0.00539006	Ndufa13, NDUFA5, NDUFA7, NDUFS3, NDUFV2
Molecular Function	protein transmembrane transporter activity	GO:0008320	3/4	0.00611403	TIMM17A, TOMM20, SEC61G
Molecular Function	malate dehydrogenase activity	GO:0016615	3/4	0.00611403	ME1, Mdh2, MDH1
Molecular Function	substrate-specific transmembrane transporter activity	GO:0022891	68/426	0.00615929	SLC13A5, SLC41A1, ATP5MG, CACNA1A, SCN1B, ABCA1, RHAG, SLC34A2, ATP6V0A2, ATP6V0A1, VDAC2, ATP2A3, KCNA4, SLC8A1, M6PR, KCNAB1, NCS1, SLC2A3, ATP1B1, ATP1A1, SLC24A2, SLC24A5, SLC7A6, UQCRFS1, SLC7A5, SLC22A5, Clcn7, ATP6V1G1, Trpv2, SLC16A7, ATP6V1E1, ITPR2, Atp5pf, Grik1, Nalcn, SERINC3, CLCN6, SLC23A2, ATP5PB, ATP5MC1, SLC1A6, Kcnv1, Ano10, TIMM17A, Oprm1, SLC17A5, KCNQ5, Atp6v1c2, ATP5PD, MMG…
Molecular Function	endopeptidase regulator activity	GO:0061135	11/41	0.0068884	APP, C3, CSTA, RPS6KA3, SERPINB6, Serpinb5, Serpinf2, PSMD14, UCHL5, SERPINE2, PAPLN
Molecular Function	ATPase activity, coupled to transmembrane movement of ions, phosphorylative mechanism	GO:0015662	5/12	0.00909141	ATP1B1, ATP1A1, ATP6V1G1, Atp6v1c2, Atp6v1g3
Molecular Function	translation release factor activity	GO:0003747	2/2	0.0141325	MTRF1, MRPL58
Molecular Function	lactate dehydrogenase activity	GO:0004457	2/2	0.0141325	LDHB, LDHA
Molecular Function	sterol O-acyltransferase activity	GO:0004772	2/2	0.0141325	SOAT1, NAA40
Molecular Function	translation termination factor activity	GO:0008079	2/2	0.0141325	MTRF1, MRPL58
Molecular Function	ion transmembrane transporter activity	GO:0015075	61/391	0.0147283	SLC13A5, SLC41A1, ATP5MG, CACNA1A, SCN1B, ABCA1, RHAG, SLC34A2, ATP6V0A2, ATP6V0A1, VDAC2, ATP2A3, KCNA4, SLC8A1, KCNAB1, NCS1, ATP1B1, ATP1A1, SLC24A2, SLC24A5, SLC7A6, UQCRFS1, SLC7A5, SLC22A5, Clcn7, ATP6V1G1, Trpv2, SLC16A7, ATP6V1E1, ITPR2, Atp5pf, Grik1, Nalcn, SERINC3, CLCN6, ATP5PB, ATP5MC1, SLC1A6, Kcnv1, Ano10, Oprm1, SLC17A5, KCNQ5, Atp6v1c2, ATP5PD, MMGT1, Gabrg1, slc30a9, TRPM5, Slc2…
Molecular Function	glycoprotein binding	GO:0001948	4/9	0.0153079	NID1, Col5a1, ada2, MAP2
Molecular Function	substrate-specific transporter activity	GO:0022892	76/505	0.0162225	SLC13A5, SLC41A1, LRP1, ATP5MG, CACNA1A, SCN1B, ABCA1, RHAG, SLC34A2, ATP6V0A2, ATP6V0A1, VDAC2, ATP2A3, KCNA4, SLC8A1, PRELID1, M6PR, KCNAB1, NCS1, SLC2A3, ATP1B1, ATP1A1, SLC24A2, SLC24A5, SLC7A6, UQCRFS1, SLC7A5, SLC22A5, Clcn7, ATP6V1G1, Trpv2, SLC16A7, ATP6V1E1, ITPR2, Atp5pf, Grik1, Abcg1, Nalcn, SERINC3, ATP9A, CLCN6, SLC23A2, ATP5PB, ATP5MC1, SLC1A6, Kcnv1, TOMM7, Ano10, TIMM17A, Oprm1, S…
Molecular Function	metal cluster binding	GO:0051540	10/40	0.0162614	Mocs1, UQCRFS1, NUBP1, NFU1, ABCE1, CISD2, ISCA2, AOX2, NDUFV2, RFESD
Molecular Function	cation transmembrane transporter activity	GO:0008324	41/248	0.0171649	ATP5MG, CACNA1A, SCN1B, RHAG, ATP6V0A2, ATP6V0A1, ATP2A3, KCNA4, SLC8A1, KCNAB1, NCS1, ATP1B1, ATP1A1, SLC24A2, SLC24A5, UQCRFS1, SLC22A5, Trpv2, ATP6V1E1, ITPR2, Atp5pf, ATP5PB, ATP5MC1, Kcnv1, Oprm1, KCNQ5, Atp6v1c2, ATP5PD, MMGT1, TRPM5, Slc25a29, Atp5mc3, SLC9A9, SLC12A2, Grin3b, UQCR11, KCNK18, Uqcrh, KCNK13, SLC24A4, ATP6V1A
Molecular Function	binding	GO:0005488	758/6153	0.0174652	MRAP, CLPTM1, LRP1, AASDH, CARNS1, TMSB15A, CDK2, SERPINF2, TUBA4A, MIF, CPLX2, TUT7, CDC6, MCM9, RPS26, ZC3H10, NME7, PPP1CA, Pfdn2, Mapk7, FLT3, EXOSC8, H3-I, MRPL43, CPXM1, PRKAR2A, DYNLL1, PTGES3, Pax1, RAD23A, ZBTB20, HUWE1, ARID3B, Ndufa13, TIMM13, PFDN5, PFKFB4, TUBA1B, TIMM9, GET3, Ackr4, MRPL54, UBB, ppp4cb, FAU, CYP2J2, ADRB1, OMG, Scel, ZFP36L1, ARPC5L, purb, CACNA1A, HOOK2, Pdk2, DRAP…
Molecular Function	growth factor binding	GO:0019838	15/71	0.0181253	RPS19, THBS1, TGFBR1, Pdgfb, COL2A1, COL1A1, Col5a1, IGF2R, COL3A1, TGFBR2, Igfbp1, Rps2, Fgfbp1, NGFR, PDGFRB
Molecular Function	enzyme inhibitor activity	GO:0004857	18/92	0.0219451	PRKAR2A, APP, SERPINB10, SET, CSTA, RPS6KA3, PPP1R17, SERPINB6, Serpinb5, Serpinf2, TFPI, SERPINE2, LRRK2, RHOH, PAPLN, ARPP19, Prkar2b
Molecular Function	peptidase inhibitor activity	GO:0030414	9/36	0.0221086	APP, SERPINB10, CSTA, RPS6KA3, SERPINB6, Serpinb5, Serpinf2, SERPINE2, PAPLN
Molecular Function	syntaxin binding	GO:0019905	3/6	0.0254214	CPLX2, STXBP1, LRRK2
Molecular Function	macromolecule transmembrane transporter activity	GO:0022884	3/6	0.0254214	TIMM17A, TOMM20, SEC61G
Molecular Function	transmembrane transporter activity	GO:0022857	71/479	0.0269565	SLC13A5, SLC41A1, ATP5MG, CACNA1A, SCN1B, ABCA1, RHAG, SLC34A2, ATP6V0A2, ATP6V0A1, VDAC2, ATP2A3, KCNA4, SLC8A1, M6PR, KCNAB1, NCS1, GJA5, SLC2A3, ATP1B1, ATP1A1, SLC24A2, SLC24A5, SLC7A6, UQCRFS1, SLC7A5, SLC22A5, Clcn7, SLC2A11, ATP6V1G1, Trpv2, SLC16A7, ATP6V1E1, ITPR2, Atp5pf, Grik1, Nalcn, SERINC3, CLCN6, SLC23A2, SLC6A17, ATP5PB, ATP5MC1, SLC1A6, Kcnv1, Ano10, TIMM17A, Oprm1, SLC17A5, KCNQ…
Molecular Function	heterocyclic compound binding	GO:1901363	367/2861	0.0299805	LRP1, AASDH, CDK2, TUBA4A, TUT7, MCM9, RPS26, NME7, Mapk7, FLT3, EXOSC8, H3-I, MRPL43, Pax1, RAD23A, ZBTB20, HUWE1, ARID3B, Ndufa13, PFKFB4, TUBA1B, GET3, MRPL54, UBB, FAU, CYP2J2, ZFP36L1, purb, Pdk2, DRAP1, RPS19, RPS27, SNRNP200, ZNF622, SUMO1, RPL36, RPL22, ABCA1, RPL6, Tbx4, CKMT1, RPS17, TGFBR1, PPARA, PAX3, RPL39, RPL35, MEOX2, IRF4, ME1, PDCD4, GAPDH, KIT, SMAD3, EIF4A2, DYRK1A, HOPX, RPL…
Molecular Function	protein phosphatase regulator activity	GO:0019888	6/21	0.0313819	SET, PPP1R17, PPP2R5A, PPP2R2C, ARPP19
Molecular Function	O-acyltransferase activity	GO:0008374	4/11	0.0330211	AGPAT5, CPT1A, SOAT1, NAA40
Molecular Function	transporter activity	GO:0005215	84/584	0.0334943	SLC13A5, SLC41A1, LRP1, ATP5MG, CACNA1A, SCN1B, ABCA1, RHAG, SLC34A2, ATP6V0A2, ATP6V0A1, VDAC2, ATP2A3, KCNA4, SLC8A1, PRELID1, M6PR, KCNAB1, NCS1, GJA5, SLC2A3, ATP1B1, ATP1A1, SLC24A2, STRA6, SLC24A5, SLC7A6, UQCRFS1, SLC7A5, RBM22, SLC22A5, Clcn7, SLC2A11, ATP6V1G1, Trpv2, SLC16A7, ATP6V1E1, ITPR2, Atp5pf, Grik1, Abcg1, Nalcn, SERINC3, ATP9A, CLCN6, SLC23A2, SLC6A17, ATP5PB, ATP5MC1, SLC1A6, …
Molecular Function	beta-adrenergic receptor activity	GO:0004939	2/3	0.039042	ADRB1, ADRB2
Molecular Function	apolipoprotein binding	GO:0034185	2/3	0.039042	ABCA1, LCAT
Molecular Function	RNA helicase activity	GO:0003724	3/7	0.0406078	SNRNP200, EIF4A3, Ddx54
Molecular Function	endopeptidase inhibitor activity	GO:0004866	8/34	0.0421629	APP, CSTA, RPS6KA3, SERPINB6, Serpinb5, Serpinf2, SERPINE2, PAPLN
Molecular Function	iron-sulfur cluster binding	GO:0051536	8/34	0.0421629	Mocs1, UQCRFS1, NUBP1, NFU1, CISD2, AOX2, NDUFV2, RFESD
Molecular Function	organic cyclic compound binding	GO:0097159	376/2958	0.0456677	LRP1, AASDH, CDK2, TUBA4A, TUT7, MCM9, RPS26, NME7, Mapk7, FLT3, EXOSC8, H3-I, MRPL43, Pax1, RAD23A, ZBTB20, HUWE1, ARID3B, Ndufa13, PFKFB4, TUBA1B, GET3, MRPL54, UBB, FAU, CYP2J2, ZFP36L1, purb, Pdk2, DRAP1, RPS19, RPS27, SNRNP200, ZNF622, SUMO1, RPL36, RPL22, ABCA1, RPL6, Tbx4, CKMT1, RPS17, TGFBR1, PPARA, PAX3, RPL39, RPL35, MEOX2, IRF4, ME1, PDCD4, GAPDH, KIT, SMAD3, EIF4A2, DYRK1A, HOPX, RPL…
Molecular Function	oxidoreductase activity, acting on NAD(P)H	GO:0016651	7/29	0.0492345	Ndufa13, txndc17, NDUFA5, NDUFA7, NDUFS3, NDUFV2
