# Supplementary material for: PMEL governs autosomal dominant inheritance of white-tail independent of yellow body plumage in chickens (Gallus gallus domesticus)
Source: Poult Sci. 2025 Nov 16;105(1):106127. doi: 10.1016/j.psj.2025.106127 (PMC12671367; doi:10.1016/j.psj.2025.106127)
Supplement: Supplementary file 12 [file mmc12.xlsx]

## Sheet: Table S10 kegg
Table S10. Kyoto Encyclopedia of Genes and Genomes (KEGG) pathways analysis.
KEGG Pathway	ID	Input/Background Gene Number	P-Value	Gene
Ribosome	ko03010	83/122	5.68725e-46	RPL7A, MRPS11, RPL3, RPL7, MRPL3, RPL4, RPS3, RPL19, RPL37A, RPL37, RPL29, MRPL23, RPS8, RPL32, MRPS18C, RPS10, RPL9, Rps2, RPS24, rpl35a, RPS27L, MRPL13, MRPS10, Rpl27a, Rpl12, Rpl22l1, RPL8, RPL31, MRPS9, RPS29, RPL38, MRPL20, RPS27A, RPS28, Mrpl34, RPL11, RPL23, RPL22, RPL6, RPS17, RPL39, RPL35, RPL5, RPL13, RPS4, RPLP1, RPL27, RPS15, MRPL27, MRPL12, RPL21, mrps15, MRPS12, RPS25, RPL36A, RPS15…
Oxidative phosphorylation	ko00190	51/109	3.58508e-18	UQCRFS1, ATP6V1E1, NDUFA9, SDHD, NDUFB5, COX4I1, NDUFA5, UQCR11, Cox6c, COX7A2, NDUFV3, Atp5mf, COX6A1, NDUFA8, Uqcrh, ATP6V1G1, Atp5mc3, Ndufa6, Ndufa4, Ndufa1, UQCR10, COX17, UQCRB, Atp5pf, ATP5PD, NDUFS5, Ndufab1, NDUFB7, ATP6V0A2, NDUFS3, ATP5MG, ATP6V0A1, Ndufa13, Atp5mc3, ATP6V1A, NDUFA7, Atp6v1c2, NDUFB1, NDUFB3, UQCRC1, UQCRQ, ATP5PO, ATP5PB, ATP5MC1, NDUFB9, NDUFS6, PPA2, Atp6v1g3, NDUFV…
Proteasome	ko03050	21/37	3.23207e-10	PSMA3, Psmb1, PSMA2, PSMD12, Psmc3, PSMA5, SEM1, PSMA4, PSMC5, PSMB7, PSMA7, ADRM1, PSMC1, PSMD7, PSMB3, PSMC6, PSMD14, PSMD6, POMP, PSMB2, Psmb4
Thermogenesis	ko04714	59/215	6.92953e-09	UQCRFS1, NDUFA9, SDHD, NDUFB5, COX4I1, SMARCB1, NDUFA5, UQCR11, Cox6c, COX7A2, NDUFV3, Atp5mf, COX6A1, NDUFA8, Uqcrh, Atp5mc3, Ndufa6, Ndufa4, Ndufa1, UQCR10, COX17, coa5, UQCRB, ADCY9, ATF2, HRAS, Atp5pf, ATP5PD, MAPK12, NDUFS5, Coa3, PRKG1, Ndufab1, RPS6KA3, NDUFB7, ACSL1, CPT1A, NDUFS3, MGLL, ATP5MG, Ndufa13, Atp5mc3, NDUFA7, RPS6KA2, NDUFB1, NDUFB3, UQCRC1, SLC25A20, UQCRQ, ATP5PO, ATP5PB, AT…
Spliceosome	ko03040	29/109	9.39189e-05	RBM22, Hspa2, Thoc3, EIF4A3, PUF60, Rbmx, BCAS2, SNRPF, PRPF38A, Cwc15, LSM3, SNRPG, LSM6, LSM5, MAGOHB, SNRPB, SNRPE, SNRPC, PPIE, PPIL1, SNRPD1, SRSF5, PPIH, SNRNP200, NCBP2, BUD31, LSM4, TXNL4A, SNRPB2
Retrograde endocannabinoid signaling	ko04723	32/129	0.00017617	NDUFA9, NDUFB5, NDUFA5, NDUFV3, NDUFA8, Ndufa6, Ndufa4, Ndufa1, ADCY9, MAPK9, GNAI2, MAPK12, NDUFS5, GNG4, Ndufab1, NDUFB7, NDUFS3, ITPR2, GNB4, MGLL, prkcb, Ndufa13, NDUFA7, CACNA1A, NDUFB1, NDUFB3, NDUFB9, NDUFS6, Gabrg1, NDUFV2, Ndufa11
Cardiac muscle contraction	ko04260	17/65	0.00312817	UQCRFS1, COX4I1, UQCR11, Cox6c, COX7A2, COX6A1, Uqcrh, UQCR10, UQCRB, ATP2A3, ATP1B1, ATP1A1, SLC9A7, SLC8A1, CACNA2D2, UQCRC1, UQCRQ
Carbon metabolism	ko01200	23/103	0.00584193	Gpi, SDHD, FH, Taldo1, CAT, PGAM1, PGLS, HAO1, MDH1, ME1, GAPDH, PGK, TPI1, RGN, PFKP, TKFC, GPT2, PSPH, ENO1, PCCB, PKM, GLYCTK, Mdh2
Hematopoietic cell lineage	ko04640	20/89	0.00910286	CD1D, HLA-DRB1, Cd9, ITGA1, KITLG, CD3E, FLT3, ITGA6, TFRC, CSF3R, C4BPA, ITGB3, CD36, IL6R, KIT, CD55, ITGA4, CR1
Phagosome	ko04145	27/135	0.0136872	ATP6V1E1, HLA-DRB1, TUBB4B, CTSL, THBS1, ATP6V1G1, TUBA1C, MRC1, MRC1, MRC1, C3, TUBB3, SEC61G, ATP6V0A2, COLEC11, ITGB2, TUBA4A, TFRC, M6PR, ITGB3, ATP6V0A1, TUBA1B, CD36, ATP6V1A, Atp6v1c2, TUBA1D, Atp6v1g3
Collecting duct acid secretion	ko04966	8/26	0.0143555	ATP6V1E1, ATP6V1G1, CA2, ATP6V0A2, ATP6V0A1, ATP6V1A, Atp6v1c2, Atp6v1g3
Synaptic vesicle cycle	ko04721	14/63	0.0290674	ATP6V1E1, ATP6V1G1, ATP6V0A2, vamp2, STXBP1, DNM1, CPLX2, ATP6V0A1, STX3, ATP6V1A, CACNA1A, Atp6v1c2, UNC13C, Atp6v1g3
Pentose phosphate pathway	ko00030	7/26	0.043562	Gpi, DERA, Taldo1, PGLS, RGN, PFKP, GLYCTK
Pyruvate metabolism	ko00620	8/33	0.056378	FH, MDH1, LDHB, ME1, LDHD, LDHA, PKM, Mdh2
Melanogenesis	ko04916	18/95	0.0622144	CCM1, FZD4, TYR, FZD7, WNT7A, ADCY9, TYRP1, KITLG, HRAS, GNAI2, WNT8C, Lef1, DVL3, Tcf7, prkcb, KIT, Edn1, CREB3
Gap junction	ko04540	17/90	0.0702327	TUBB4B, TUBA1C, ADCY9, HRAS, GNAI2, TUBB3, PRKG1, Pdgfb, ADRB1, TUBA4A, ITPR2, prkcb, SRC, TUBA1B, PDGFRB, Mapk7, TUBA1D
Riboflavin metabolism	ko00740	3/8	0.0742572	ENPP1, Rfk, ACP1
Fructose and mannose metabolism	ko00051	8/35	0.0758938	gmppb, TPI1, PFKP, TKFC, Pfkfb3, PFKFB4, tigar, TSTA3
Glycolysis / Gluconeogenesis	ko00010	11/54	0.0844312	Gpi, PGAM1, LDHB, GAPDH, PGK, TPI1, G6PC, PFKP, LDHA, ENO1, PKM
Malaria	ko05144	2/4	0.0847329	CR1, LRP1
