# Supplementary material for: PMEL governs autosomal dominant inheritance of white-tail independent of yellow body plumage in chickens (Gallus gallus domesticus)
Source: Poult Sci. 2025 Nov 16;105(1):106127. doi: 10.1016/j.psj.2025.106127 (PMC12671367; doi:10.1016/j.psj.2025.106127)
Supplement: Supplementary file 13 [file mmc13.xlsx]

## Sheet: Table S11 gsea-go
Table S11. An entire result of Gene set enrichment analysis (GSEA) between white-tailed and black-tailed chickens.
ID	NAME	Gene number	ES	NES	NOM P-value	FDR Q-value	Core Genes	Genes
GO:0042440	pigment metabolic process	16	-0.755845	-1.91446	0	0.00346215	TYRP1, TYR, PMEL, OCA2	APRT, TYR, HPRT1, DCT, TYRP1, PMEL, SOX2, MYO5A, DDT, Cox10, ADA, PRTFDC1, COX15, MC1R, OCA2
GO:0043473	pigmentation	45	-0.517056	-1.54366	0.0063762	0.067803	GLI3, AP1G1, Rab38, MLPH, KIF13A, ZEB2, Atp6ap2, ADAMTS9, MITF, HPS4, HPS6, MYO5A, MYO7A, LRMDA, AP3B1, BLOC1S6, CD63, MEF2C, TYRP1, KIT, GPR143, SOX10, PMEL, OCA2	LRMDA, CD63, Sod2, PAX3, KIT, SOX10, DCT, IHH, MITF, TYRP1, PMEL, KITLG, MYO5A, EDNRB, Rab27a, BLOC1S6, AP1G1, ADAMTS9, VPS33A, HPS4, Atp6ap2, GPR143, MYO7A, AP3D1, AP1M1, GLI3, KIF13A, BLOC1S5, BLOC1S4, LYST, RAB32, pomc-a, MREG, MLPH, ZEB2, VPS33B, AP3B1, OCA2, Rab38, HPS1, EDN3, MEF2C, HPS6
GO:0050931	pigment cell differentiation	29	-0.540462	-1.52101	0.0176796	0.0723089	GLI3, AP1G1, Rab38, MLPH, ZEB2, ADAMTS9, MITF, HPS4, HPS6, MYO5A, LRMDA, BLOC1S6, CD63, MEF2C, TYRP1, KIT, SOX10, OCA2	LRMDA, CD63, Sod2, KIT, SOX10, MITF, TYRP1, KITLG, MYO5A, EDNRB, Rab27a, BLOC1S6, AP1G1, ADAMTS9, HPS4, AP3D1, AP1M1, GLI3, BLOC1S5, RAB32, MLPH, ZEB2, OCA2, Rab38, HPS1, EDN3, MEF2C, HPS6
GO:0048066	developmental pigmentation	32	-0.538059	-1.51686	0.00764192	0.0722903	GLI3, AP1G1, Rab38, MLPH, ZEB2, Atp6ap2, ADAMTS9, MITF, HPS4, HPS6, MYO5A, LRMDA, BLOC1S6, CD63, MEF2C, TYRP1, KIT, SOX10, OCA2	LRMDA, CD63, Sod2, KIT, SOX10, IHH, MITF, TYRP1, KITLG, MYO5A, EDNRB, Rab27a, BLOC1S6, AP1G1, ADAMTS9, VPS33A, HPS4, Atp6ap2, AP3D1, AP1M1, GLI3, BLOC1S5, RAB32, MLPH, ZEB2, OCA2, Rab38, HPS1, EDN3, MEF2C, HPS6
GO:0033059	cellular pigmentation	22	-0.556093	-1.49021	0.0263158	0.0823072	AP1G1, Rab38, MLPH, KIF13A, MYO5A, MYO7A, AP3B1, BLOC1S6, CD63, TYRP1, GPR143, PMEL	CD63, TYRP1, PMEL, MYO5A, Rab27a, BLOC1S6, AP1G1, GPR143, MYO7A, AP3D1, AP1M1, KIF13A, BLOC1S5, BLOC1S4, LYST, RAB32, MREG, MLPH, VPS33B, AP3B1, Rab38
GO:0048770	pigment granule	32	-0.48264	-1.38586	0.0457019	0.120278	ATP6V0A1, TYRP1, TYR, GPR143, PMEL	SND1, VAPB, FLOT1, calu, TYR, ITGB1, Cltc, ATP6V0A1, ANXA6, DCT, HSPA8, RAC1, TYRP1, PMEL, HSP90AB1, RAN, LAMP1, MYO5A, Rab27a, HPS4, YWHAE, GPR143, MYO7A, RAB32, TMEM33, Gchfr, HSP90AA1, MREG, YWHAZ, Sytl2, Rab38, MLANA
