# Supplementary material for: PMEL governs autosomal dominant inheritance of white-tail independent of yellow body plumage in chickens (Gallus gallus domesticus)
Source: Poult Sci. 2025 Nov 16;105(1):106127. doi: 10.1016/j.psj.2025.106127 (PMC12671367; doi:10.1016/j.psj.2025.106127)
Supplement: Supplementary file 14 [file mmc14.xlsx]

## Sheet: Table S12
Table S12. Genome-wide profile of alternative splicing events and their association with tail-feather phenotype.
EventType	Total Events	Phenotype-associated Significant Events (Up:Down)*
SE	20640	1461 (697:764)
MXE	2091	226 (132:94)
A5SS	2232	291 (143:148)
A3SS	3732	486 (226:260)
RI	1778	300 (168:132)
Total	30473	2,764 (1,366:1,398)
*Note: The numbers in parentheses indicate the count of events with positive ΔPSI (Up, more inclusion/usage in white-tailed) and negative ΔPSI (Down, less inclusion/usage in white-tailed) for each event type. Abbreviations: SE, skipped exon; MXE, mutually exclusive exons; A5SS, alternative 5' splice site; A3SS, alternative 3' splice site; RI, retained intron.
