# Supplementary material for: PMEL governs autosomal dominant inheritance of white-tail independent of yellow body plumage in chickens (Gallus gallus domesticus)
Source: Poult Sci. 2025 Nov 16;105(1):106127. doi: 10.1016/j.psj.2025.106127 (PMC12671367; doi:10.1016/j.psj.2025.106127)
Supplement: Supplementary file 15 [file mmc15.xlsx]

## Sheet: Sheet1
Table S13. Summary of Alternative Splicing Events at the PMEL Locus.
AS ID	Type	Genomic Position (Chr33)	ΔPSI (WT - BT)	P-value	Consistent Trend in WT?
SE_1881	SE	7093120-7093261	0	1	Yes (Null)
SE_3014	SE	7095147-7095350	0.001	0.057	Yes
SE_8413	SE	7095430-7095518	-0.02	0.014	Yes
SE_10011	SE	7092853-7093000	0	1	Yes (Null)
MXE_760	MXE	Multiple Exons	-0.007	0.694	Yes
Note: A negative ΔPSI indicates reduced exon inclusion or usage in WT individuals. None of the individual events reached genome-wide significance thresholds.
